# Supplementary material for: Effects of immunostimulation on social behavior, chemical communication and genome-wide gene expression in honey bee workers (Apis mellifera)
Source: BMC Genomics. 2012 Oct 16;13:558. doi: 10.1186/1471-2164-13-558 (PMC3483235; doi:10.1186/1471-2164-13-558)
Supplement: Additional file 1 — Table S1. All (670) significantly, differently expressed transcripts in Colony 1 (FDR<0.01). Table S2 All (1610) significantly, differently expressed transcripts in Colony 2 (FDR<0.01). Table S3 The 302 common, significantly, differently expressed transcripts in Colonies 1 and 2 (FDR<0.01) and their log-2 transformed, normalized, relative fold-expression values across treatment groups. Table S3b: p-values (FDR < 0.01) for all treatment pairwise comparisons (Control X Bacteria, Control X Bead, Control X Saline, Bacteria X Bead, Bacteria X Saline, Bead X Saline) for the 302 transcripts significantly regulated in both colonies (see Table S3a). Table S4 Common, significantly differentially expressed transcripts in treatment groups (control x bacteria, control x bead, control x saline) in both Colonies 1 and 2 (FDR < 0.01). Table S5 22 significantly, differentially regulated transcripts regulated by treatment (control x bacteria, control x bead, control x saline) in both Colonies 1 and 2 (FDR < 0.01). Table S6 Overrepresented GO categories (p < 0.05) amongst the 302 transcripts regulated by treatments in Colonies 1 and 2 (FDR < 0.01). Table S7 Overrepresented GO categories (p < 0.05) amongst the 22 transcripts regulated by all treatments in Colonies 1 and 2 (FDR < 0.01). Table S8 The 68 significantly, differently expressed transcripts in bacterial x control treatment groups in common between Colonies 1 and 2 (FDR<0.01). Table S9 Overrepresented GO categories (p < 0.05) amongst the 68 transcripts regulated by bacterial treatment only in Colonies 1 and 2 (FDR < 0.01). Table S10 14 genes that overlap between canonical immune genes (Evans et al., [2006]) and the 239 signficantly, differentially expressed genes in Colonies 1 and 2 (FDR < 0.01). Table S11 117 genes that were significantly regulated by Varroa infestation (Alaux et al, [2011]) and immune challenge (this study). Table S12 8 genes that were significantly regulated by immune challenge in honey bees (this study) and [file 1471-2164-13-558-S1.xlsx]

## Sheet: ST1
Supplementary Table 1: All (670) significantly, differently expressed transcripts in Colony 1 (FDR<0.01).
Transcript	Honey bee ID	Entrez Gene ID	Flybase Gene ID	Gene Name
AM00028R		NW_001253127.1
AM00036		NW_001253520.1
AM00054		NW_001253310.1
AM00069
AM00102	GB30100	XM_001120032.1	FBgn0036117	CG6321
AM00108		NW_001253354.1
AM00116		NW_001253354.1
AM00122
AM00139		NW_001253354.1
AM00175	GB30504	XM_391862.3	FBgn0015587	p120ctn
AM00328	GB30336	XM_001120676.1	FBgn0037069	CG7658
AM00360	GB17782	NM_001011642.1	FBgn0035544	CG15021
AM00365R		DB741728
AM00374		DB755778
AM00382		DB756136
AM00437R		DB731866
AM00439		DB732027
AM00451R		DB732285
AM00455		DB728385
AM00464		BP875367
AM00478		DB733879
AM00523		DB734996
AM00527		DB735082
AM00552		DB762728
AM00562		DB735864
AM00576R		DB737327
AM00594		DB737954
AM00677		DB741140
AM00683R		DB742322
AM00692		DB768585
AM00720		DB769413
AM00721		DB742544
AM00722		DB769462
AM00742		DB770600
AM00758		DB770986
AM00775		DB728852
AM00786		XR_015011.1
AM00797		XM_001122849.1
AM00845		DB774539
AM00917		DB777229
AM00929		DB777777
AM00935R		DB778005
AM00963R		DB752840
AM01005		DB735557
AM01043		NW_001253407.1
AM01045		BI502856
AM01069		XM_001121830.1	FBgn0011219	Bsg
AM01089		BI503205
AM01098		XM_624401.2	FBgn0036290	CG10638
AM01107		BI503424
AM01127		BI503643
AM01146		BI503800
AM01157		BI503864
AM01191		BI504286
AM01199		BI502914
AM01213		BI504500
AM01233		XM_623529.2
AM01271		BI505007
AM01276		BI505082
AM01300		BI505315
AM01309		BI505371
AM01312		BI502782
AM01412		BE844531
AM01414		BI506405
AM01468		BI503197
AM01516		BE844530
AM01524		BI507581
AM01536		BI505552
AM01539		BI507757
AM01544		BI507789
AM01576		BI505813
AM01618		BI505621
AM01624		BI508593
AM01637		BI508724
AM01679		BI509176
AM01686		NW_001253388.1
AM01702		BI506238
AM01767		BI507593
AM01776		BI510083
AM01797		BE844627
AM01865		BI511016
AM01868		BI511022
AM01881		BI511152
AM01899		BI511347
AM01915		BI511520
AM01916		BI511573
AM01938		BI511788
AM01957		BI511954
AM02017		BI512339
AM02020		NW_001253062.1
AM02034		BI512491
AM02046		BI512646
AM02047		BI512655
AM02104		BI509495
AM02216		BI513893
AM02223		BI514017
AM02251		BI514295
AM02262		BI514378
AM02286
AM02294		DB779880
AM02313		BI503158
AM02339		BI515030
AM02360		XM_394487.3
AM02367		BI515215
AM02372		NW_001253102.1
AM02380		BI515310
AM02398		BI515191
AM02502		XM_001120351.1	FBgn0040900	CG17777
AM02532		BI516493
AM02551		XM_001122345.1	FBgn0000181	bic
AM02574		BI510762
AM02576		BI516847
AM02601		BI517063
AM02603		NW_001253328.1
AM02624R
AM02657	GB10029	XM_395447.3	FBgn0005632	faf
AM02742	GB10114	XM_393807.3	FBgn0043364	cbt
AM02790	GB10162	XM_395329.2	FBgn0031639	mRpS2
AM02834	GB10207	XM_392642.2	FBgn0037674	Vps16A
AM02836	GB10209	XM_624594.2	FBgn0038405	CG8927
AM02856	GB10229		FBgn0027363	Stam
AM02880	GB10253	XM_001121817.1	FBgn0034877	CG17280
AM02899	GB30104	XM_001122389.1	FBgn0035917	CG6416
AM02905	GB10275	XM_392313.3	FBgn0003887	betaTub56D
AM02940	GB10310	XM_623071.2
AM02951	GB10321	XM_001122830.1	FBgn0038422	CG14880
AM02968	GB10338		FBgn0023526	CG2865
AM03038	GB10410		FBgn0020439	fau
AM03060	GB10432	XM_001120447.1	FBgn0040732	CG16926
AM03073	GB10445	XM_391824.2	FBgn0053529	Rapgap1
AM03083	GB10455	XM_001119887.1	FBgn0030136	RpS28b
AM03096	GB10469	XM_392617.3	FBgn0017590	klg
AM03130	GB10504	XM_391849.3	FBgn0003165	pum
AM03131	GB10504	XM_391849.3	FBgn0003165	pum
AM03136	GB10509	XM_396657.3	FBgn0027335	l(1)G0003
AM03139	GB10512	XM_624938.2	FBgn0021979	l(2)k09913
AM03141	GB10514	XM_391936.3	FBgn0003884	alphaTub84B
AM03149	GB10522	XM_001120840.1	FBgn0003744	trc
AM03159	GB10532	XM_393215.3	FBgn0035357	CG1244
AM03168	GB10541	XM_394752.3	FBgn0030877	CG7846
AM03192	GB10565	XM_392808.3	FBgn0028978	trbl
AM03195	GB10568	XM_392521.3	FBgn0035392	CG1271
AM03201	GB10574	XM_397025.3	FBgn0027593	CG3799
AM03221	GB10594	XM_393261.3	FBgn0038098	CG7381
AM03281	GB10654		FBgn0010349	Dhc64C
AM03282	GB10655	XM_001121009.1	FBgn0000250	cact
AM03293	GB10666	XM_001120130.1
AM03298	GB10672	XM_625162.2	FBgn0026015	Top3beta
AM03308	GB10683	XM_001122667.1	FBgn0033603	CG13214
AM03330	GB10705		FBgn0053265	CG33265
AM03333	GB10708	XM_397526.3	FBgn0052055	CG32055
AM03342	GB10717	XM_392501.3	FBgn0002789	Mp20
AM03376	GB10751	XM_394394.3	FBgn0003870	ttk
AM03444	GB10819	XM_623831.2	FBgn0011745	Arp87C
AM03459	GB10834	XR_014996.1	FBgn0029870	Marf
AM03480	GB10855	XM_393632.3
AM03524	GB10899	XM_001122440.1	FBgn0000083	AnnIX
AM03569	GB10944	XM_001120867.1
AM03590	GB10967	XM_392995.3	FBgn0015276	Pcmt
AM03618	GB10995	XM_001121420.1	FBgn0053205	CG33205
AM03675	GB11051		FBgn0037773	CG5359
AM03683	GB11059	XM_392490.3	FBgn0016724	RfaBp
AM03700	GB11076	XM_392962.3	FBgn0020618	Rack1
AM03711	GB11087	XM_394468.3	FBgn0038974	CG5377
AM03742	GB11118	XM_396379.3	FBgn0035318	CG9018
AM03750	GB11126	XM_001123278.1	FBgn0032116	CG3759
AM03762	GB11138	XM_001123129.1	FBgn0013676	mt:CoIII
AM03773	GB11149	XM_623619.1	FBgn0039640	CG14516
AM03780	GB11156	XM_397101.3	FBgn0052344	CG32344
AM03789	GB11165	XM_395530.1	FBgn0033210	U2A
AM03807	GB11183	XM_001121830.1	FBgn0011219	Bsg
AM03850	GB11227	XM_397323.3	FBgn0003942	RpS27A
AM03851	GB11228	XM_624496.2	FBgn0004828	His3.3B
AM03896	GB11273	XM_392686.2	FBgn0035154	CG3344
AM03908	GB11285	XM_001121020.1	FBgn0051739	CG31739
AM03921	GB11298		FBgn0032213	CG5390
AM03926	GB11303	XR_015076.1	FBgn0031759	lid
AM03964	GB11343	XM_001121946.1	FBgn0051211	CG31211
AM03978	GB11357	XM_001120957.1	FBgn0034878	pita
AM03989	GB11366	XM_396758.3	FBgn0051938	CG31938
AM04012	GB30340	XM_623971.2	FBgn0004049	yrt
AM04062	GB11441	XM_396291.2	FBgn0014343	mirr
AM04081	GB11460
AM04087	GB11466	XM_624498.2	FBgn0035905	CG6781
AM04129	GB11509	XM_001121015.1	FBgn0015390	futsch
AM04130	GB11510	XM_623998.1	FBgn0032634	Rpb11
AM04166	GB11546	XM_395733.3
AM04173	GB11553	XM_624967.2	FBgn0050035	CG30035
AM04181	GB11561	XM_623709.2	FBgn0038585	CG7993
AM04193	GB11573	XM_392230.3	FBgn0024238	Fim
AM04217	GB11597	XM_001120018.1	FBgn0037566	mRpL1
AM04285	GB11665	XM_396769.3
AM04318	GB11698	XM_623066.2	FBgn0035501	CG1299
AM04319	GB11699	XM_623651.2	FBgn0029783	Sirt4
AM04372	GB11753	XM_392513.3	FBgn0028550	A3-3
AM04392	GB11773		FBgn0036254	CG5645
AM04430	GB11811	XM_397561.2	FBgn0037256	CG9783
AM04433	GB11814	XM_001121288.1	FBgn0051974	CG31974
AM04436	GB11817	XM_001120108.1	FBgn0020762	Atet
AM04445	GB11826	XM_396716.3	FBgn0066114	GlcAT-I
AM04448	GB11829	XM_397458.3	FBgn0036305	CG10984
AM04449	GB11830	XM_395392.3	FBgn0027094	Aats-ala
AM04471	GB11852	XM_395774.3	FBgn0035720	CG10077
AM04477	GB11858	XM_392425.3	FBgn0001139	gro
AM04494	GB11876	XM_623720.2	FBgn0036901	LCBP1
AM04523	GB11906	XM_392115.3	FBgn0034915	eIF6
AM04532	GB11915	XM_396217.3
AM04565	GB11947		FBgn0050011	gem
AM04566	GB11948
AM04583	GB11966	XM_624507.2	FBgn0039016	Dcr-1
AM04621	GB12004	XM_001122040.1	FBgn0001291	Jra
AM04626	GB12009	XM_001122675.1	FBgn0030941	wgn
AM04636	GB12019	XM_001121338.1	FBgn0034046	tun
AM04658	GB12041	XM_624076.1	FBgn0030992	CG33253
AM04671	GB12054	XM_624769.1	FBgn0039620	CG1443
AM04684	GB12067	XM_624156.2	FBgn0014877	Roe1
AM04764	GB12143		FBgn0030940	CG15040
AM04772	GB12151	XM_392221.3	FBgn0035500	CG14998
AM04780	GB12159		FBgn0043903	dome
AM04810	GB12189	XM_392423.3	FBgn0039304	CG10425
AM04821	GB12201	XM_391948.3	FBgn0030234	CG15211
AM04830	GB12210	XM_001122336.1	FBgn0038492	CG4090
AM04832	GB30215	XM_001119924.1	FBgn0001297	kay
AM04833	GB12214	XM_394429.3	FBgn0032940	Mio
AM04836	GB12217	XM_393282.3	FBgn0039229	CG6995
AM04838	GB12219	XM_392872.3	FBgn0027057	CSN1b
AM04839	GB12220	XR_014872.1	FBgn0038863	CG5802
AM04851	GB12231	XM_624041.2	FBgn0015222	Fer1HCH
AM04896	GB12277	XM_395483.3	FBgn0031635	CG15626
AM04922	GB12303	XM_001121819.1	FBgn0026059	Mhcl
AM04942	GB12323	XM_001120538.1	FBgn0038302	CG4210
AM04965	GB12347	XM_393914.2	FBgn0015818	Spx
AM04994	GB12376	XM_001123024.1
AM05018	GB12400	XM_395079.3	FBgn0034166	CG6472
AM05040	GB12423	XM_624306.2	FBgn0034974	CG16786
AM05066	GB12449		FBgn0028490	CG31705
AM05070	GB12453	XM_625012.1	FBgn0000042	Act5C
AM05079	GB12462	XM_396878.2	FBgn0042135	CG18812
AM05081	GB12464	XM_393831.3	FBgn0000463	Dl
AM05105	GB12488	XM_391994.3	FBgn0010100	Acon
AM05123	GB12506	XM_392511.3	FBgn0030719	eIF5
AM05154	GB12538	XM_001120871.1	FBgn0023479	Tequila
AM05159	GB30574		FBgn0016977	spen
AM05162	GB12546	NM_001013359.1	FBgn0036875	CG9449
AM05171	GB12556	XM_394288.3	FBgn0003205	Ras85D
AM05178	GB12562	XM_391968.3
AM05183	GB12567	XM_624222.2	FBgn0027348	bgm
AM05203	GB12587	XM_395770.2	FBgn0010333	Rac1
AM05219	GB12603		FBgn0050373	CG30373
AM05223	GB12607	NM_001040236.1	FBgn0032382	CG14935
AM05242	GB12626	XM_001119973.1	FBgn0035524	CG11583
AM05262	GB12647	XM_393437.3	FBgn0002069	Aats-asp
AM05292	GB12677	XM_394896.3
AM05306	GB12691	XM_001122510.1	FBgn0004413	RpS26
AM05318	GB30506	XM_395614.3	FBgn0039562	Gp93
AM05322	GB12707	XM_393491.3	FBgn0039936	CG11148
AM05327	GB12712	XM_391900.3	FBgn0030720	CG8939
AM05367	GB12752	XM_393585.3	FBgn0002887	mus201
AM05374	GB12759	XM_395800.3	FBgn0015617	Cdk7
AM05412	GB12797	XM_392397.3	FBgn0027560	Tps1
AM05414	GB12799	XM_001122454.1	FBgn0039055	CG4656
AM05474	GB12860	XM_624635.2	FBgn0035121	Tudor-SN
AM05497	GB12884	XM_392202.3	FBgn0035142	CG17090
AM05536	GB12924	XM_624480.2	FBgn0029835	CG5921
AM05540	GB15166	XM_623798.2
AM05582	GB12969	XM_001121480.1
AM05599	GB12988		FBgn0032436	CG5418
AM05619	GB13008		FBgn0036078	Or67c
AM05620	GB13009	XM_001120173.1	FBgn0029885	CG3224
AM05638	GB13028	XM_001120895.1
AM05657	GB13047	XM_393068.3	FBgn0010256	Rbp2
AM05659	GB13049	XM_394471.1	FBgn0003887	betaTub56D
AM05675	GB13066	XM_392649.3	FBgn0000394	cv
AM05678	GB13069	XM_001120888.1
AM05727	GB13119	XM_001120953.1	FBgn0008635	betaCop
AM05769	GB13160	XM_623067.2
AM05777	GB13168	XM_392749.3	FBgn0035853	CG7375
AM05788	GB30293	XM_395522.3	FBgn0034479	CG8654
AM05797	GB13188	XM_393103.3	FBgn0038564	CG7785
AM05875	GB13268	XM_395161.2	FBgn0039380	CG5890
AM05877	GB13270
AM05971	GB13368	XM_393423.3	FBgn0030737	CG9914
AM05983	GB13380	NM_001011626.1	FBgn0000308	chic
AM05984	GB30507	XM_624267.2	FBgn0000212	brm
AM05987	GB13384	XM_001122946.1	FBgn0034300	CG5098
AM06004	GB13401	XM_394614.3	FBgn0036857	CG9629
AM06025	GB13421	XM_393160.3	FBgn0033383	CG8057
AM06029	GB13425	XM_393936.3	FBgn0031745	CG8965
AM06039	GB13435	XM_001123359.1
AM06091	GB13488	XM_394764.3
AM06109	GB13507	XM_001121618.1	FBgn0032726	CG10621
AM06117	GB13515	XM_394615.3	FBgn0038745	CG4538
AM06140	GB13539	XM_393658.3	FBgn0025455	CycT
AM06147	GB13546	XM_001119969.1	FBgn0035544	CG15021
AM06160	GB13559	XM_396922.3	FBgn0036749	CG7460
AM06179	GB13578		FBgn0031973	CG7219
AM06181	GB13580	XM_393849.3	FBgn0022800	Cad96Ca
AM06182	GB13581		FBgn0040318	HGTX
AM06202	GB13602		FBgn0039084	CG10175
AM06211	GB13611		FBgn0034878	pita
AM06214	GB13615	XM_624835.2	FBgn0063923	Kaz1-ORFB
AM06216	GB13617	XM_391888.3	FBgn0053555	btsz
AM06250	GB13652	XM_001122505.1
AM06255	GB13657	XM_393596.3	FBgn0039214	CG5794
AM06271	GB13673	XM_394743.2	FBgn0030387	Pkcdelta
AM06286	GB13688	XM_624034.2	FBgn0050035	CG30035
AM06287	GB13689	XM_623750.2	FBgn0028327	l(1)G0320
AM06304	GB13706		FBgn0011640	lark
AM06340	GB30359	XM_624623.2	FBgn0014018	Rel
AM06346	GB13747	XM_001121384.1	FBgn0011764	Dsp1
AM06390	GB13791	XM_397087.2	FBgn0051954	CG31954
AM06513	GB30197	XM_395705.3	FBgn0016977	spen
AM06524	GB13926		FBgn0004569	argos
AM06529	GB13931	XM_392334.3	FBgn0053993	CG33993
AM06548	GB13950	XM_624743.2	FBgn0053555	btsz
AM06567	GB13969	XM_392367.3	FBgn0035498	Fit1
AM06590	GB13992	XM_624297.2	FBgn0038373	CG4546
AM06595	GB13997		FBgn0013988	Strn-Mlck
AM06611	GB30138	XR_014878.1	FBgn0001624	dlg1
AM06642	GB14043	XR_015075.1	FBgn0053556	form3
AM06643	GB14044	XM_001121032.1	FBgn0030051	CG2056
AM06670	GB30150	NM_001040266.1	FBgn0000210	br
AM06681	GB30528	XM_001122743.1	FBgn0037711	CG8228
AM06705	GB14104
AM06728	GB14128	XR_015052.1	FBgn0052264	CG32264
AM06754	GB14154	XM_624425.2	FBgn0017453	Zn72D
AM06756	GB14156	XM_394520.2	FBgn0016919	nompB
AM06757	GB14157	XM_623924.2
AM06759	GB14159	XM_001121920.1
AM06826	GB14227		FBgn0039631	Sirt7
AM06850	GB14251
AM06860	GB14261	XM_001120220.1	FBgn0031381	NPC2
AM06884	GB14284	XM_392401.3	FBgn0022359	Sodh-2
AM06887	GB14287	XM_625031.2	FBgn0038996	mRpL45
AM06889	GB14289	XM_395252.3	FBgn0082598	bhr
AM06898	GB14298	XM_623353.2
AM06922	GB14322	XM_001122636.1	FBgn0037526	CG10092
AM06923	GB14323	XM_394232.3	FBgn0035367	CG12187
AM06947	GB14349		FBgn0038290	CG6912
AM06948	GB14350	XM_395333.3	FBgn0039150	CG13605
AM06955	GB14357	XM_001121784.1	FBgn0026378	Rep
AM06966	GB14368	XM_393711.2	FBgn0000489	Pka-C3
AM07007	GB14409	XM_394859.3	FBgn0035189	CG9119
AM07032	GB14434	XM_397411.3	FBgn0030608	Lsd-2
AM07033	GB14435	XM_001120006.1	FBgn0011296	l(2)efl
AM07055	GB14457	XM_396341.2	FBgn0030482	CG1673
AM07060	GB14462	XM_395463.2	FBgn0031515	CG9664
AM07103	GB14505	XM_624401.2	FBgn0013467	igl
AM07110	GB14512	XM_001122204.1	FBgn0033358	CG8216
AM07127	GB14529	XM_392429.3	FBgn0003138	Ptp61F
AM07139	GB14540	XM_396740.3	FBgn0039131	CG12268
AM07141	GB14542	XM_624528.2	FBgn0015872	Drip
AM07143	GB14544		FBgn0034314	CG5140
AM07216	GB14619	XM_392528.3	FBgn0004625	norpA
AM07218	GB14621	XM_001120194.1	FBgn0011296	l(2)efl
AM07226	GB14629	XM_397175.2	FBgn0025625	CG4290
AM07227	GB14630	XM_001120711.1
AM07242	GB14645	XM_001120277.1	FBgn0039484	CG6124
AM07269	GB14672	XM_392354.3	FBgn0037698	CG16779
AM07274	GB14677	XM_395924.2	FBgn0039241	CG11089
AM07287	GB14690	XM_625085.2	FBgn0032997	CG17486
AM07298	GB14701	XM_624542.2	FBgn0061359	CG33671
AM07307	GB14710	XM_393931.1	FBgn0038738	CG4572
AM07347	GB14750	XM_393529.3	FBgn0013307	Odc1
AM07353	GB14758	XM_392456.3
AM07398	GB14803	XM_393963.2	FBgn0003748	Treh
AM07444	GB14849	XM_624369.2	FBgn0033735	CG8525
AM07446	GB14851	XM_623898.2	FBgn0002789	Mp20
AM07447	GB14852	XM_392933.3	FBgn0001219	Hsc70-4
AM07452	GB14857	XM_393948.3	FBgn0001168	h
AM07460	GB14866	XM_625234.2	FBgn0036090	CG8009
AM07463	GB14869	XM_625218.2	FBgn0022338	dnk
AM07494	GB14902	XM_001119905.1	FBgn0034137	CG4945
AM07499	GB14907	XM_392925.3	FBgn0024183	vig
AM07532	GB14941	XM_625016.2	FBgn0036135	mRpL2
AM07553	GB14962	XM_624852.1	FBgn0027594	drpr
AM07564	GB14972	XM_623422.2
AM07567	GB14975	XM_624533.2	FBgn0031629	CG3244
AM07589	GB14998	XM_394681.2	FBgn0005638	slbo
AM07596	GB15005	XM_624765.2	FBgn0033800	Spt-I
AM07597	GB15006	XM_001120690.1	FBgn0034001	mRpL41
AM07607	GB15016	XM_393090.3	FBgn0001218	Hsc70-3
AM07640	GB15049	XM_396399.2	FBgn0037146	CG7470
AM07644	GB15053	XM_623740.2	FBgn0028687	Rpt1
AM07647	GB15056
AM07679	GB15088	XM_624503.2	FBgn0038868	CG5862
AM07691	GB15100	XM_001121205.1	FBgn0028886	CG15279
AM07729	GB15139	XM_623943.2	FBgn0011672	Mvl
AM07753	GB15163	XM_001123301.1	FBgn0032713	CG17323
AM07756	GB15167	XM_391854.3	FBgn0013305	Nmda1
AM07757	GB15168	XM_393426.3	FBgn0029687	Vap-33-1
AM07768	GB30316	XM_392711.3	FBgn0039800	CG11314
AM07856	GB15267	XM_397511.3	FBgn0052774	CG32774
AM07861	GB15272	XM_391911.3
AM07875	GB15285	XM_395028.3	FBgn0050497	CG30497
AM07878	GB15288	XM_624732.2	FBgn0052694	CG32694
AM07888	GB15298	XM_392400.3	FBgn0036856	CG9666
AM07889	GB15299	NM_001011630.1	FBgn0037913	CG6783
AM07893	GB15303	NM_001011633.1	FBgn0005626	ple
AM07900	GB15311	XM_394762.3	FBgn0000479	dnc
AM07919	GB15331	XM_625103.2	FBgn0030251	CG2145
AM07931	GB15343	XM_624929.1	FBgn0038196	CG9922
AM07960	GB15372	XM_624698.2	FBgn0038808	Srp14
AM07991	GB15403
AM08083	GB15498	XM_392976.3	FBgn0039114	Lsd-1
AM08118	GB15533	XM_396066.2
AM08132	GB15547	XM_392793.3	FBgn0035590	CG10673
AM08133	GB15548	XM_625186.2	FBgn0050437	CG30437
AM08136	GB15551		FBgn0029775	CG4136
AM08175	GB15591	XM_395227.3	FBgn0019985	Glu-RA
AM08203	GB15619	XM_623193.2
AM08211	GB15627	XM_001120790.1	FBgn0032116	CG3759
AM08217	GB15633	XM_624244.2	FBgn0000253	Cam
AM08232	GB15648	XM_623503.2	FBgn0015756	RpL9
AM08257	GB15674	XM_624530.2	FBgn0030990	CG7556
AM08274	GB15691	XM_391850.2	FBgn0035348	CG16758
AM08279	GB15696	XM_001122455.1	FBgn0028573	prc
AM08301	GB15718	XM_392405.3	FBgn0031037	CG14207
AM08303	GB15720	XM_625050.2	FBgn0030940	CG15040
AM08309	GB15726	XM_395826.3	FBgn0052857	CG32857
AM08310	GB15727	XM_001122271.1	FBgn0005776	Pp2A-29B
AM08318	GB15735	XM_001121722.1	FBgn0010173	RpA-70
AM08327	GB15745	XM_392052.3	FBgn0036975	CG5618
AM08347	GB15765		FBgn0053472	CG33472
AM08362	GB15780	XM_394208.3	FBgn0020386	Pk61C
AM08366	GB15784	XR_014877.1	FBgn0038420	CG10311
AM08389	GB15807	XM_393234.3	FBgn0023537	CG17896
AM08408	GB15826	XM_623256.2	FBgn0038166	CG9588
AM08409	GB15827	XM_394628.3	FBgn0010488	l(2)01424
AM08436	GB15854	XM_394434.3	FBgn0023143	Uba1
AM08451	GB15869	XM_625172.2	FBgn0000567	Eip74EF
AM08457	GB15875	XM_623979.2	FBgn0011666	msi
AM08479	GB30322	XM_397038.3	FBgn0013984	InR
AM08503	GB15922	XM_393046.3	FBgn0038965	mats
AM08555	GB15974	XM_623761.2	FBgn0010825	Gug
AM08572	GB15990	NM_001011636.1	FBgn0037913	CG6783
AM08580	GB15998	XM_396848.3	FBgn0032298	CG6724
AM08628	GB16047	XM_393466.3	FBgn0061492	loj
AM08632	GB16051
AM08647	GB16066	XM_623993.2	FBgn0015778	rin
AM08654	GB16073	XM_623350.2	FBgn0036848	CG10424
AM08674	GB16094	XM_396286.3	FBgn0053139	Ranbp11
AM08676	GB16096	XM_001122224.1	FBgn0034534	maf-S
AM08726	GB16147	XM_001122037.1	FBgn0027930	MP1
AM08731	GB16152	XM_397080.3	FBgn0023441	fus
AM08778	GB16201	XM_391872.3	FBgn0028920	CG8997
AM08791	GB16214	XM_393727.2	FBgn0036287	CG10663
AM08803	GB16223	XM_392295.2	FBgn0014133	bif
AM08816	GB16236	XM_624819.2	FBgn0028573	prc
AM08862	GB16282	XM_392912.3	FBgn0026567	Spase18-21
AM08888	GB16308	XM_393980.2	FBgn0038397	CG10185
AM08936	GB16356	XM_001122807.1	FBgn0002526	LanA
AM08971	GB16390	XM_394839.3	FBgn0027538	beta4GalNAcTA
AM08986	GB16405	XR_015059.1	FBgn0020615	SelD
AM08994	GB16415	XM_392878.3	FBgn0028552	gammaSnap
AM09027	GB16448	XM_623446.2
AM09028	GB16449	XM_001120474.1	FBgn0037339	Pi4KIIalpha
AM09047	GB16468	XM_392018.3	FBgn0053156	CG33156
AM09071	GB16492	XM_001120096.1	FBgn0003884	alphaTub84B
AM09139	GB16559	XR_015016.1	FBgn0003276	RpII140
AM09154	GB16575	XM_396646.3	FBgn0035714	CG8549
AM09161	GB16582	XM_001121053.1
AM09166	GB16587	XM_623476.2
AM09177	GB16599
AM09188	GB16610
AM09213	GB16635	XM_624390.2	FBgn0023542	Nmd3
AM09262	GB16683	XM_397543.3	FBgn0020439	fau
AM09273	GB16694	XM_001120189.1	FBgn0038842	CG5630
AM09278	GB16699	XM_001119883.1	FBgn0029715	CG11444
AM09280	GB16701	XM_001121135.1
AM09299	GB16720	XM_392433.3	FBgn0032688	CG15160
AM09350	GB16772	XM_001121835.1	FBgn0036203	CG6004
AM09366	GB16789	XM_623758.2	FBgn0035347	CG33232
AM09369	GB16792	XM_396670.3	FBgn0010397	LamC
AM09378	GB16801	XM_623502.2	FBgn0034061	CG8386
AM09430	GB16852	XM_624148.2	FBgn0037323	CG2663
AM09453	GB16876	XM_393878.3	FBgn0030235	Imp
AM09466	GB16889	XM_393293.3	FBgn0032132	CG4382
AM09487	GB16910		FBgn0037098	CG7177
AM09525	GB30075		FBgn0039728	CG7896
AM09550	GB16973
AM09561	GB16984	XM_394777.3	FBgn0032151	nAcRalpha-30D
AM09571	GB16994	XM_391974.3	FBgn0031993	CG8486
AM09621	GB17044	XM_395309.3	FBgn0026196	nop5
AM09632	GB17056	XM_393381.3	FBgn0004432	Cyp1
AM09655	GB17079	XM_625151.2	FBgn0035947	Srp68
AM09659	GB17084	XM_001120036.1	FBgn0000636	Fas3
AM09660	GB17085	XM_395836.3	FBgn0038877	CG3308
AM09669	GB17094		FBgn0029749	CG15786
AM09693	GB17118	XM_001121986.1	FBgn0032202	CG18619
AM09736	GB17161	XM_001122121.1	FBgn0029004	lmg
AM09785	GB17210	XR_015025.1	FBgn0003435	sm
AM09795	GB17220	XM_001122744.1	FBgn0051684	CG31684
AM09818	GB17243	XM_001121823.1	FBgn0038251	CG3508
AM09881	GB17306	XM_394216.3	FBgn0030873	CG15814
AM09898	GB17323	XM_624774.2	FBgn0011204	cue
AM09909	GB17334	XM_001122496.1	FBgn0032455	CG5792
AM09939	GB17366	XM_624339.2	FBgn0036316	CG10960
AM09949	GB17376	XM_001120449.1	FBgn0038032	CG10096
AM09953	GB17380	XM_393141.3	FBgn0014163	fax
AM09956	GB17383	XM_394780.2	FBgn0034644	CG10082
AM09957	GB17384	XM_392861.3	FBgn0004777	Ccp84Ag
AM09976	GB17403	XM_623349.2
AM09990	GB17418	XM_393309.3	FBgn0013995	Calx
AM10003	GB17431
AM10015	GB17443	XM_397043.3	FBgn0000109	Aprt
AM10016	GB17444	XM_001121713.1	FBgn0038642	CG7709
AM10027	GB17455	XM_001120805.1	FBgn0031700	CG14022
AM10037	GB17466	XM_625233.2	FBgn0030034	CG10555
AM10052	GB17481	XM_623673.2	FBgn0038700	CG3734
AM10067	GB17496	XM_625270.2
AM10101	GB17530	XM_395927.3	FBgn0017581	Lk6
AM10109	GB17538	NM_001011615.1
AM10127	GB17555	XM_393694.3	FBgn0036672	Lmpt
AM10128	GB17555	XM_393694.3	FBgn0036672	Lmpt
AM10129	GB17557	XM_623508.2	FBgn0011481	Ssdp
AM10134	GB17562	XM_394275.3	FBgn0028473	CG8801
AM10135	GB17563	XM_392982.3	FBgn0016070	smg
AM10153	GB17581		FBgn0035134	CG1231
AM10221	GB17647	XM_625241.2
AM10237	GB17663	XM_395379.3	FBgn0030940	CG15040
AM10255	GB17681	XM_623378.2
AM10257	GB30331	XM_001120830.1	FBgn0020381	Dredd
AM10269	GB17696	XM_001119971.1	FBgn0050100	CG30100
AM10309	GB17736	XM_001121905.1	FBgn0014002	Pdi
AM10312	GB17739	XM_396612.3	FBgn0032702	CG10376
AM10322	GB17749	XM_001122693.1	FBgn0004465	Su(P)
AM10341	GB17768	XM_397446.3	FBgn0037969	CG18347
AM10368	GB17796	XR_015090.1	FBgn0039927	CG11155
AM10373	GB17801	XM_397517.3	FBgn0037734	CG9448
AM10402	GB17831	XM_623424.2
AM10434	GB17863	XM_394428.1	FBgn0027583	CG7601
AM10450	GB17879	XM_001123180.1	FBgn0030310	PGRP-SA
AM10456	GB17885	XM_395976.3	FBgn0053257	CG33257
AM10504	GB17931	XM_623663.2	FBgn0034145	CG5065
AM10511	GB17938	XM_397574.3	FBgn0030303	CG1756
AM10537	GB30368	XR_014955.1	FBgn0037954	glo
AM10593	GB18020	XM_623160.2
AM10618	GB18046	XM_623148.2
AM10644	GB18073	XM_625041.2
AM10650	GB18079		FBgn0052352	CG32352
AM10656	GB18086	XM_001121470.1	FBgn0031228	CG11455
AM10657	GB18087	XM_623552.2	FBgn0017565	Nacalpha
AM10660	GB18090	XM_624769.1	FBgn0034810	CG9895
AM10675	GB18105	XM_394011.3
AM10721	GB18153	XM_393907.3	FBgn0038477	CG5169
AM10795	GB18229	XM_624095.1	FBgn0000410	d
AM10798	GB18232	XM_001122535.1	FBgn0028563	sut1
AM10842	GB18277	XM_393591.3	FBgn0034918	wibg
AM10864	GB18299	XM_001122151.1
AM10866	GB18301	XM_392393.3	FBgn0027654	jdp
AM10871	GB18306	XM_001122469.1	FBgn0016920	nompC
AM10888	GB18323	NM_001011617.1
AM10957	GB18394	NM_001011581.1	FBgn0000721	for
AM10967	GB18404	XM_625046.2	FBgn0031459	CG2862
AM10973	GB18410		FBgn0003053	peb
AM11004	GB18441	XM_393850.3	FBgn0023540	CG3630
AM11009	GB18446	XM_393344.3	FBgn0022959	yps
AM11017	GB18454	XM_392085.3	FBgn0037239	CG11739
AM11039	GB18477	XM_625154.2	FBgn0015374	crl
AM11070	GB18508	XM_392758.3	FBgn0025637	skpA
AM11074	GB18512	XM_001121709.1	FBgn0032219	CG4995
AM11076	GB18514		FBgn0038341	CG14869
AM11114	GB18554	XM_623073.2	FBgn0032078	CG9520
AM11138	GB18578	XM_392065.3	FBgn0035370	CG1240
AM11146	GB18585	XM_392622.3	FBgn0000099	ap
AM11161	GB18600	XM_397436.3	FBgn0039673	CG7568
AM11194	GB18633	XM_397069.3	FBgn0038257	smp-30
AM11218	GB18657	XM_624606.2	FBgn0039084	CG10175
AM11222	GB18661	XM_393004.3	FBgn0029941	CG1677
AM11230	GB18669	XM_397509.3	FBgn0033919	CG8547
AM11244	GB18683	XM_395944.3	FBgn0000083	AnnIX
AM11280	GB18719	XM_393651.3	FBgn0022359	Sodh-2
AM11298	GB18737	XM_623815.2	FBgn0011693	Pdh
AM11304	GB30317	XM_625054.1	FBgn0015032	Cyp4c3
AM11320	GB18760	XM_397008.1	FBgn0030968	CG7322
AM11386	GB18828	XM_395310.3	FBgn0028836	CSN7
AM11453	GB18896	XM_395444.3	FBgn0036659	CG9701
AM11455	GB18898	XM_393656.3	FBgn0040340	TRAM
AM11456	GB18899	XM_001120742.1	FBgn0011693	Pdh
AM11474	GB18917	XM_001120072.1	FBgn0011726	tsr
AM11501	GB18945	XR_014867.1	FBgn0011573	Cdc37
AM11502	GB18946	XM_625247.2	FBgn0052043	CG32043
AM11522	GB18966	XM_001120546.1	FBgn0036575	CG5157
AM11605	GB19050	XM_394315.3	FBgn0032724	CG10428
AM11625	GB19070	XR_014905.1	FBgn0036650	Baldspot
AM11628	GB30240		FBgn0003209	raw
AM11635	GB19080	XM_396972.3	FBgn0029755	Sas10
AM11637	GB19082	XM_393965.3	FBgn0003517	sta
AM11668	GB19114	XR_014954.1	FBgn0011672	Mvl
AM11676	GB19122
AM11683	GB19129	XM_395404.3	FBgn0002778	mnd
AM11705	GB19151	XM_393358.3	FBgn0035049	Mmp1
AM11723	GB19169	XM_391967.3	FBgn0034412	CG15105
AM11747	GB19193	XM_392601.3	FBgn0035423	CG17737
AM11755	GB19201
AM11766	GB19212		FBgn0050109	CG30109
AM11778	GB19224	XM_001120695.1	FBgn0050415	CG30415
AM11801	GB19247	XM_392691.3	FBgn0000559	Ef2b
AM11854	GB19301	XM_395941.3	FBgn0043575	PGRP-SC2
AM11876	GB30168		FBgn0030715	Or13a
AM11898	GB19345	XM_397228.3	FBgn0051523	CG31523
AM11945	GB30228	NM_001011616.1	FBgn0010385	Def
AM11971	GB19419	XM_001122221.1	FBgn0020503	CLIP-190
AM11980	GB19428	XM_001122065.1	FBgn0053099	CG33099
AM12004	GB19453	XM_392197.3	FBgn0050172	CG30172
AM12014	GB19462	XM_394380.3	FBgn0052138	CG32138
AM12030	GB19478	XM_395995.3	FBgn0035672	CG6600
AM12053	GB19501	XM_392078.3	FBgn0038774	CG5023
AM12063	GB30504	XM_391862.3	FBgn0015587	p120ctn
AM12083	GB19531	XM_392515.3	FBgn0037357	sec23
AM12085	GB19533	XM_625181.2	FBgn0031519	CG3326
AM12158	GB19606	XM_394758.3	FBgn0014863	Mlp84B
AM12188	GB19637	XM_624334.2	FBgn0031099	CG17065
AM12224	GB19676	XM_392473.3	FBgn0037703	CG8165
AM12239	GB19691		FBgn0045495	Gr28b
AM12252	GB19705	XM_624363.2	FBgn0033272	CG8707
AM12257	GB19710	XM_001120443.1	FBgn0029839	CG4660
AM12271	GB19724	XM_623282.2	FBgn0001942	eIF-4a
AM12292	GB19745	NM_001011572.1	FBgn0022355	Tsf1
AM12302	GB19755	XM_001121364.1	FBgn0036117	CG6321
AM12323	GB19776
AM12334	GB19787		FBgn0053003	CG33003
AM12371	GB19824	XM_392406.3	FBgn0036172	Mob1
AM12403	GB19856	XM_392730.3	FBgn0051265	CG31265
AM12404	GB19857	XM_623217.2	FBgn0003884	alphaTub84B
AM12420	GB19873	XM_391829.3	FBgn0000171	bel
AM12446	GB19899		FBgn0010278	Ssrp
AM12535	GB19988	XM_393161.3	FBgn0034162	CG6426
AM12540	GB19993	XM_001120870.1	FBgn0032485	CG9426
AM12549	GB20002	XM_395998.3
AM12582	GB20035	XM_623872.1	FBgn0039259	CG11781
AM12603	GB20055		FBgn0002921	Atpalpha
AM12618	GB20070	NM_001040259.1	FBgn0032381	CG14934
AM12624	GB20076	XM_392833.3	FBgn0033109	coro
AM12664	GB20117	XM_624764.2
AM12695	GB20149		FBgn0037653	CG11982
AM12701	GB20157	XM_394879.3	FBgn0001112	Gld
AM12714	GB30312		FBgn0003638	su(w[a])
AM12717	GB30313	XM_001120467.1	FBgn0033474	CG1407
AM12739	GB30204	XM_001122849.1	FBgn0003177	pyd
AM12743	GB30162	XM_001120242.1
AM12751	GB30108	XM_001120348.1
AM12756	GB30320		FBgn0045495	Gr28b
AM12762	GB30366	NM_001040208.1	FBgn0010403	Os-E
AM12768	GB30101	XM_394261.3	FBgn0025741	plexA
AM12774	GB10498	XM_624358.2	FBgn0033518	Prx2540-2
AM12779	GB30377	XM_001123033.1	FBgn0036934	NPFR76F
AM12793	GB13022	XM_392570.3	FBgn0036278	GRHRII
AM12797	GB14068	XM_396149.3
AM12801	GB14865	NM_001011592.1	FBgn0029508	Tsp42Ea
AM12804	GB16134	XM_624504.2	FBgn0036769	Tsp74F
AM12808	GB16746	XM_393020.3	FBgn0027865	Tsp96F
AM12825		NW_001253520.1
AM12831R		NW_001253448.1
AM12832R
AM12841		DB779807
AM12844R		CF929647
AM12852		DB780974
AM12852R		DB780974
AM12853	GB17056	XM_393381.3	FBgn0004432	Cyp1
AM12863R		DB776888
AM12865R
AM12870		XM_001122661.1	FBgn0001124	Got1
AM12871		XM_001122524.1	FBgn0037126	CG14567
AM12873R
AM12878R
AM12887R
AM12900		BG101565
AM12914	GB15684

## Sheet: ST2
Supplementary Table 2: All (1610) significantly, differently expressed transcripts in Colony 2 (FDR<0.01).
Transcript	Honey bee ID	Entrez Gene ID	Flybase Gene ID	Gene Name
AM00011		NW_001253354.1
AM00028R		NW_001253127.1
AM00036		NW_001253520.1
AM00040		NW_001253062.1
AM00048		NW_001253562.1
AM00051R
AM00054		NW_001253310.1
AM00054R		NW_001253310.1
AM00057		NW_001253353.1
AM00077	GB30367		FBgn0032465	CG12404
AM00084		NW_001253016.1
AM00086		NW_001253226.1
AM00093	GB30324	XM_001120537.1
AM00102	GB30100	XM_001120032.1	FBgn0036117	CG6321
AM00107		NW_001253354.1
AM00136		NW_001253354.1
AM00189	GB30134		FBgn0037324	Or83b
AM00204	GB30261
AM00206	GB30262		FBgn0026396	Or22c
AM00208	GB30263
AM00224	GB30408		FBgn0028963	Or49b
AM00244	GB15899		FBgn0041621	Or82a
AM00259	GB30447		FBgn0030715	Or13a
AM00295		NW_001253030.1
AM00328	GB30336	XM_001120676.1	FBgn0037069	CG7658
AM00333	GB16692	XM_396566.3	FBgn0039805	CG12045
AM00338	GB20015		FBgn0033869	CG6305
AM00344	GB17384	XM_392861.3	FBgn0004777	Ccp84Ag
AM00360	GB17782	NM_001011642.1	FBgn0035544	CG15021
AM00361	GB13473	NM_001011613.1	FBgn0035544	CG15021
AM00363		DB755242
AM00365		DB741728
AM00365R		DB741728
AM00374		DB755778
AM00392		DB756367
AM00412		DB757558
AM00419R		DB731229
AM00431R		DB728428
AM00437R		DB731866
AM00438		DB758572
AM00439		DB732027
AM00439R		DB732027
AM00452		DB758892
AM00453		DB752511
AM00456		DB758949
AM00464		BP875367
AM00467		DB760001
AM00477		DB760574
AM00479		DB760634
AM00486		DB734082
AM00512		DB761450
AM00513	GB11341		FBgn0000061	al
AM00516		XM_001121396.1
AM00518		DB761608
AM00523		DB734996
AM00539		DB745984
AM00543R		DB735842
AM00547R		XM_393297.3	FBgn0038294	Zeelin1
AM00558R		DB736398
AM00561		DB780974
AM00562		DB735864
AM00562R		DB735864
AM00610		DB747670
AM00615		XM_623373.2
AM00618		DB737888
AM00623		DB766456
AM00649R		DB734182
AM00659R		DB734416
AM00673		DB741105
AM00687R		DB746346
AM00690		DB768482
AM00692		DB768585
AM00720		DB769413
AM00721		DB742544
AM00722		DB769462
AM00742		DB770600
AM00743R		DB743714
AM00747R		DB742150
AM00748		DB770661
AM00759		DB744137
AM00780		DB772164
AM00797		XM_001122849.1
AM00806		DB746302
AM00818		DB746708
AM00832		CK631236
AM00837	GB19666		FBgn0039897	CG1674
AM00845		DB774539
AM00856R		DB748027
AM00865		DB774972
AM00866		XM_001120730.1
AM00889		XM_624113.2
AM00892		DB749318
AM00898		DB734883
AM00913		DB768623
AM00924		DB750538
AM00929		DB777777
AM00935		DB778005
AM00940R		DB751356
AM00945		DB752242
AM00955		DB752711
AM00963R		DB752840
AM00985		DB753433
AM00998		DB780492
AM01004		DB762284
AM01005		DB735557
AM01005R		DB735557
AM01012		DB781032
AM01016		XM_001121572.1	FBgn0003432	sls
AM01026		BI502712
AM01029		BI502717
AM01031		BI502725
AM01045		BI502856
AM01055		BI502901
AM01069		XM_001121830.1	FBgn0011219	Bsg
AM01070		BI503053
AM01073		BI503065
AM01084		BI503165
AM01085		BI503170
AM01094		BI503288
AM01098		XM_624401.2	FBgn0036290	CG10638
AM01107		BI503424
AM01120		BI502857
AM01140		XM_001120551.1	FBgn0053082	CG33082
AM01141		BI503770
AM01146		BI503800
AM01147		BI503813
AM01158		BI503894
AM01159		NM_001040230.1
AM01161		BI503953
AM01190		BI504254
AM01191		BI504286
AM01198		BI504358
AM01199		BI502914
AM01201		BI504374
AM01202		BI504375
AM01204		DB739025
AM01223		NW_001253423.1
AM01236		BI504678
AM01251		DB780299
AM01255		BI504887
AM01284		BI505143
AM01286		BI502762
AM01291		NW_001262098.1
AM01298		NW_001253165.1
AM01299		BI505286
AM01300		BI505315
AM01313		BI505382
AM01320		DB774757
AM01325		XM_624595.2
AM01329		NW_001253018.1
AM01332		BI506538
AM01335		BI505529
AM01340		BI505673
AM01344		BI505697
AM01348		NM_001011629.1	FBgn0013948	Eip93F
AM01353		BI505833
AM01355		DB779829
AM01362		XM_393453.3
AM01370		BI505996
AM01371		XM_394187.3
AM01373		BI506008
AM01380		NW_001253023.1
AM01381		BI506058
AM01383		BI506071
AM01391		NW_001253185.1
AM01400	GB16483	XR_015061.1	FBgn0033958	CG12858
AM01408		XM_623658.2
AM01409		BI506312
AM01414		BI506405
AM01416		NW_001253388.1
AM01418		BI506420
AM01428		BI506490
AM01442		BI506667
AM01450		BI502764
AM01464		BI506898
AM01468		BI503197
AM01491		BI507155
AM01493		BI507198
AM01501		BI507258
AM01510		BI503062
AM01518		BI507509
AM01525		BI507616
AM01528		BI507642
AM01534		NW_001253016.1
AM01539		BI507757
AM01548		XM_391841.3
AM01550		DB776397
AM01563		BI507961
AM01573		BI508033
AM01576		BI505813
AM01592		DB766485
AM01604		BI508374
AM01618		BI505621
AM01628		BI505747
AM01632		BI508683
AM01641		BI508773
AM01647		BI508836
AM01651		BI508865
AM01671		BI508792
AM01674		XM_001120137.1	FBgn0011296	l(2)efl
AM01675		BI509155
AM01678		BI509172
AM01686		NW_001253388.1
AM01702		BI506238
AM01709		BI509498
AM01725		BI509600
AM01728		BI509634
AM01734		BI509692
AM01739		BI505195
AM01759		BI509937
AM01762		BI509974
AM01766		BI504890
AM01767		BI507593
AM01770		BI505259
AM01776		BI510083
AM01778		BI510106
AM01786		BI510171
AM01790		BI510224
AM01793		BI510282
AM01797		BE844627
AM01799		BI508784
AM01801		BI510376
AM01806		BI503980
AM01818		BI510497
AM01821		DB777476
AM01826	GB17328	NM_001011629.1	FBgn0013948	Eip93F
AM01831		BI513847
AM01835		BI510644
AM01844		BI510722
AM01848		XM_393447.3
AM01849		BI510773
AM01855		BI510839
AM01865		BI511016
AM01868		BI511022
AM01870		NW_001253493.1
AM01873		BI511077
AM01887
AM01895		BI511325
AM01904		DB767863
AM01915		BI511520
AM01916		BI511573
AM01924		BI511682
AM01944
AM01957		BI511954
AM01963		BI512017
AM01978		BI512066
AM02001		NW_001253102.1
AM02011		DB761247
AM02020		NW_001253062.1
AM02021	GB15792	XM_391860.3	FBgn0004587	B52
AM02025		BE844278
AM02026		BI512423
AM02034		BI512491
AM02046		BI512646
AM02053		NM_001011629.1	FBgn0013948	Eip93F
AM02060		BI512730
AM02068		BI512775
AM02085		BI512915
AM02099		NM_001011629.1	FBgn0013948	Eip93F
AM02126		NW_001253067.1
AM02138		BI513405
AM02140		BI511859
AM02146		BI513476
AM02150		XM_623076.2
AM02154		BI513524
AM02166		BI513631
AM02167		BI513637
AM02168		BI513640
AM02173		BI513674
AM02174		BI508627
AM02176		BI513705
AM02189		BI513764
AM02195		BI513804
AM02196		XM_001119931.1
AM02203		BI513832
AM02211		BI513859
AM02216		BI513893
AM02220		BI513996
AM02224		BI514018
AM02232		DB765701
AM02239		BI514211
AM02245		BI514253
AM02251		BI514295
AM02255		NW_001253063.1
AM02257		BI514264
AM02262		BI514378
AM02265		BI514415
AM02285		XM_623339.2
AM02286
AM02288		BI514566
AM02289		BI508458
AM02292		BI514574
AM02294		DB779880
AM02301		BI514637
AM02314		BI514732
AM02324		BI514862
AM02325		DB762562
AM02331		BI514956
AM02337		BI515017
AM02344		NW_001253069.1
AM02356		BI515142
AM02359		BI514517
AM02360		XM_394487.3
AM02363		BI515200
AM02372		NW_001253102.1
AM02377		BI515292
AM02378		BI515301
AM02394		DB779729
AM02398		BI515191
AM02400		BI515449
AM02434		NW_001253548.1
AM02446		BI515001
AM02455		BI515863
AM02463		BI515909
AM02476		BI515992
AM02479		NW_001253338.1
AM02483		BI516030
AM02485		BI516045
AM02489		BI516057
AM02499		NW_001253225.1
AM02500		NM_001011629.1	FBgn0013948	Eip93F
AM02508		BI516215
AM02510		BI511118
AM02515		NW_001253181.1
AM02518	GB14948	XM_001119953.1	FBgn0011674	insc
AM02526		BI510270
AM02532		BI516493
AM02555		BI516648
AM02561		BI510482
AM02562		BI516696
AM02572		BI507150
AM02573		BI516825
AM02578		BI516876
AM02583		BI516915
AM02597		XM_624734.2	FBgn0035111	CG16940
AM02600		BI517060
AM02601		BI517063
AM02607		NW_001253447.1
AM02618		XM_392948.3	FBgn0026210	lap
AM02624R
AM02664	GB10036	NM_001011638.1	FBgn0010385	Def
AM02680	GB10052	XM_394096.3	FBgn0036133	CG7638
AM02682	GB10054	XM_396004.3	FBgn0035122	mRpL17
AM02688	GB10060	XM_625020.2	FBgn0027095	ARP-like
AM02705	GB10077		FBgn0034012	CG16801
AM02709	GB10081	XM_392583.3	FBgn0030396	CG2556
AM02716	GB10088	XM_392555.3	FBgn0030334	Karl
AM02730	GB10102	XM_625262.2	FBgn0031453	CG9894
AM02742	GB10114	XM_393807.3	FBgn0043364	cbt
AM02751	GB10123	XM_393588.3	FBgn0034237	eIF3-S9
AM02779	GB10151
AM02782	GB10154	XM_395260.3	FBgn0036292	CG10646
AM02783	GB10155		FBgn0004926	eIF-2beta
AM02788	GB10160		FBgn0036689	CG7730
AM02790	GB10162	XM_395329.2	FBgn0031639	mRpS2
AM02819	GB10192	XM_393105.3	FBgn0027586	CG5867
AM02823	GB10196	XM_392623.3	FBgn0000565	Eip71CD
AM02829	GB10202	XM_624885.2	FBgn0038412	Zip3
AM02833	GB10206	XM_395551.3	FBgn0033088	CG3271
AM02836	GB10209	XM_624594.2	FBgn0038405	CG8927
AM02847	GB10220	XM_001120535.1
AM02861	GB10234	XM_392244.3	FBgn0030863	CG8188
AM02881	GB10254	XM_001121804.1	FBgn0039828	CG1542
AM02905	GB10275	XM_392313.3	FBgn0003887	betaTub56D
AM02917	GB10287		FBgn0030056	CG11284
AM02922	GB10292	XM_396426.3	FBgn0041100	park
AM02927	GB10297	XR_014994.1	FBgn0036356	CG10222
AM02940	GB10310	XM_623071.2
AM02951	GB10321	XM_001122830.1	FBgn0038422	CG14880
AM02967	GB10337	XM_392578.3	FBgn0017645	Ank2
AM02968	GB10338		FBgn0023526	CG2865
AM02969	GB10339	XM_394333.3	FBgn0011296	l(2)efl
AM02973	GB10343	XM_623553.1	FBgn0034986	mRpS17
AM02982	GB10352	XM_393078.3	FBgn0027621	Pfrx
AM02996	GB10367	XM_392727.3	FBgn0032684	CG10178
AM02999	GB10370
AM03006	GB10377	XM_392877.3	FBgn0040395	Unc-76
AM03018	GB10390	XM_393294.3	FBgn0010405	Pros25
AM03025	GB10397	XM_001119884.1	FBgn0011296	l(2)efl
AM03027	GB10399	XM_624651.2	FBgn0014388	sty
AM03031	GB10403		FBgn0039125	CG5857
AM03044	GB30013	XM_396529.2	FBgn0032524	CG9267
AM03048	GB10420	XM_001121785.1	FBgn0064225	RpL5
AM03056	GB10428		FBgn0053998	CG33998
AM03060	GB10432	XM_001120447.1	FBgn0040732	CG16926
AM03065	GB10437		FBgn0004509	Fur1
AM03066	GB10438	XM_392246.3	FBgn0022987	qkr54B
AM03072	GB10444	XM_625242.2
AM03073	GB10445	XM_391824.2	FBgn0053529	Rapgap1
AM03077	GB10449	XM_001122689.1	FBgn0030940	CG15040
AM03083	GB10455	XM_001119887.1	FBgn0030136	RpS28b
AM03086	GB10458	XM_001120837.1	FBgn0005630	lola
AM03096	GB10469	XM_392617.3	FBgn0017590	klg
AM03101	GB10474	XM_001120654.1
AM03102	GB10475	XM_395303.3	FBgn0034065	Rrp42
AM03103	GB10476	XM_001120219.1	FBgn0037381	CG10999
AM03115	GB10488	XM_394651.3	FBgn0039997	CG17665
AM03119	GB10492		FBgn0035765	CG8600
AM03126	GB10500	XR_014888.1	FBgn0021874	Nle
AM03128	GB10502		FBgn0052937	CG32937
AM03134	GB10507		FBgn0033547	CG12935
AM03136	GB10509	XM_396657.3	FBgn0027335	l(1)G0003
AM03137	GB10510	XM_392026.3	FBgn0029092	ced-6
AM03139	GB10512	XM_624938.2	FBgn0021979	l(2)k09913
AM03141	GB10514	XM_391936.3	FBgn0003884	alphaTub84B
AM03144	GB10517	XM_001119986.1	FBgn0028841	jhamt
AM03153	GB10526	XM_394088.2	FBgn0038830	CG17272
AM03158	GB10531	XM_393221.3	FBgn0003714	tko
AM03172	GB10545	NM_001014430.1	FBgn0010424	TpnC73F
AM03177	GB10550	XM_397464.3	FBgn0038065	CG6359
AM03192	GB10565	XM_392808.3	FBgn0028978	trbl
AM03195	GB10568	XM_392521.3	FBgn0035392	CG1271
AM03201	GB10574	XM_397025.3	FBgn0027593	CG3799
AM03252	GB10626	XM_392212.3	FBgn0031651	mRpL24
AM03254	GB10628		FBgn0035787	CG8543
AM03257	GB10631	XM_624737.1	FBgn0039269	veli
AM03270	GB10644	XM_392013.3	FBgn0031912	CG5261
AM03282	GB10655	XM_001121009.1	FBgn0000250	cact
AM03284	GB10657	XM_392432.3	FBgn0015808	ScpX
AM03285	GB10658	XM_392023.3	FBgn0011455	l(3)neo18
AM03288	GB10661	XM_624981.1	FBgn0038951	CG5380
AM03293	GB10666	XM_001120130.1
AM03301	GB10675	XM_392990.3	FBgn0010348	Arf79F
AM03302	GB10676	XM_001120852.1	FBgn0030421	CG3812
AM03308	GB10683	XM_001122667.1	FBgn0033603	CG13214
AM03312	GB10687	XM_397305.3	FBgn0038744	CG4733
AM03333	GB10708	XM_397526.3	FBgn0052055	CG32055
AM03337	GB30187	XM_394358.3	FBgn0052778	CG32778
AM03342	GB10717	XM_392501.3	FBgn0002789	Mp20
AM03355	GB10730	XM_392022.3	FBgn0004875	enc
AM03359	GB10734	XM_001120021.1	FBgn0032299	CG17127
AM03360	GB10735	XM_001121836.1	FBgn0036316	CG10960
AM03364	GB10739	XM_001121593.1	FBgn0027526	CG6697
AM03366	GB10741		FBgn0051635	CG31635
AM03381	GB18623	XM_001123325.1
AM03394	GB10769	XM_001121333.1	FBgn0036197	mtTFB1
AM03400	GB10775
AM03402	GB10777	XM_393524.2	FBgn0032393	CG12264
AM03405	GB10780	XM_001122383.1	FBgn0083986	CG34150
AM03409	GB10784	XM_396337.2	FBgn0034371	SP2637
AM03424	GB10799	XM_624598.2	FBgn0037702	CG8176
AM03432	GB10807	XM_392540.3	FBgn0032229	CG5045
AM03440	GB10815	XM_624489.2	FBgn0032955	CG2201
AM03461	GB10836	XM_623196.2	FBgn0026418	Hsc70Cb
AM03466	GB10841	XM_395507.3	FBgn0038630	CG14305
AM03476	GB10851	XM_393126.3	FBgn0012034	AcCoAS
AM03479	GB10854		FBgn0015575	alpha-Est7
AM03485	GB10860	XM_393631.3
AM03494	GB10869	NM_001011600.1	FBgn0002565	Lsp2
AM03501	GB10877	XM_392607.3	FBgn0026573	CG8290
AM03502	GB10878	XM_395024.3	FBgn0010460	bun
AM03524	GB10899	XM_001122440.1	FBgn0000083	AnnIX
AM03530	GB10905	XM_397272.3	FBgn0015032	Cyp4c3
AM03535	GB10910	XM_001120071.1	FBgn0038790	MtnC
AM03541	GB10916	XM_393089.3	FBgn0032511	CG9306
AM03551	GB10926	XM_395145.3	FBgn0038662	CG14290
AM03564	GB10939	XM_391961.3	FBgn0004117	Tm2
AM03568	GB10943	XR_014993.1	FBgn0011653	mas
AM03569	GB10944	XM_001120867.1
AM03571	GB10946	XM_624228.2	FBgn0019886	CG4589
AM03576	GB10952	XM_001121701.1	FBgn0034075	Asph
AM03590	GB10967	XM_392995.3	FBgn0015276	Pcmt
AM03591	GB10968	XM_624357.1	FBgn0031601	CG3058
AM03607	GB10984	XM_623655.2	FBgn0029711	Usf
AM03615	GB10992	XM_623152.2
AM03617	GB10995	XM_001121420.1	FBgn0053205	CG33205
AM03618	GB10995	XM_001121420.1	FBgn0053205	CG33205
AM03619	GB10995		FBgn0053205	CG33205
AM03625	GB11001	XM_392077.3	FBgn0034803	CG9849
AM03641	GB11017	XM_395202.3	FBgn0027079	Aats-val
AM03647	GB11023	XM_392731.3	FBgn0027571	CG3523
AM03652	GB11028	XM_001121589.1	FBgn0000667	Actn
AM03667	GB11043		FBgn0053506	CG33506
AM03676	GB30186	XM_001123017.1	FBgn0040324	Ephrin
AM03680	GB11056	XM_395047.3	FBgn0003075	Pgk
AM03681	GB11057	XM_396819.3	FBgn0015247	Iap2
AM03683	GB11059	XM_392490.3	FBgn0016724	RfaBp
AM03685	GB11061	XM_397089.3	FBgn0051133	CG31133
AM03691	GB11067		FBgn0033763	CG8646
AM03727	GB11103	XM_397432.3	FBgn0031263	CG2789
AM03741	GB11117	XM_623178.2
AM03746	GB11122	XM_396499.3	FBgn0020389	Paps
AM03750	GB11126	XM_001123278.1	FBgn0032116	CG3759
AM03756	GB11132	XM_393226.3
AM03763	GB11139	XM_001121019.1
AM03766	GB11142	XM_392879.3	FBgn0051118	RabX4
AM03767	GB11143	XM_624383.1	FBgn0024994	Csat
AM03768	GB11144	XM_001120055.1	FBgn0032053	mRpL51
AM03770	GB11146	XM_001120958.1	FBgn0001995	mRpL4
AM03806	GB11182	XM_391930.1	FBgn0031196	CG17599
AM03807	GB11183	XM_001121830.1	FBgn0011219	Bsg
AM03813	GB11190	XM_001122680.1
AM03814	GB11191	XM_395765.1	FBgn0035588	CG10672
AM03823	GB11200	XM_396012.3	FBgn0024558	Dph5
AM03826	GB11203	XM_001120648.1	FBgn0036064	Ard1
AM03827	GB11204	XM_001122210.1	FBgn0031461	Alp23B
AM03844	GB11221	XM_394351.3	FBgn0032408	CG6712
AM03851	GB11228	XM_624496.2	FBgn0004828	His3.3B
AM03854	GB11231	XM_394846.2	FBgn0052495	CG32495
AM03860	GB11237		FBgn0003600	Su(var)3-9
AM03864	GB11241	XR_015069.1	FBgn0031975	CG7356
AM03872	GB11249	XM_392604.3	FBgn0035860	eIF4E-3
AM03883	GB11260	XM_393370.3	FBgn0028690	Rpn5
AM03887	GB11264	XM_001119903.1	FBgn0032402	CG14945
AM03906	GB11283	XM_397306.3	FBgn0023477	Tal
AM03908	GB11285	XM_001121020.1	FBgn0051739	CG31739
AM03919	GB11296	XM_395591.2	FBgn0026566	CG1307
AM03921	GB11298		FBgn0032213	CG5390
AM03922	GB11299	XM_001119828.1	FBgn0002607	RpL19
AM03957	GB11335	XM_393424.3	FBgn0030574	CG9413
AM03962	GB11340	XM_623660.2	FBgn0031976	CG7367
AM03978	GB11357	XM_001120957.1	FBgn0034878	pita
AM03991	GB11368	XM_001122742.1	FBgn0028497	CG3530
AM03995	GB11372	XM_395877.1	FBgn0000318	cl
AM04009	GB11386	XM_393284.3	FBgn0038829	CG17271
AM04028	GB11407	XM_395212.3	FBgn0003471	beta-Spec
AM04035	GB11414	XM_625039.2	FBgn0035979	CG4446
AM04051	GB11430	XM_625258.2	FBgn0039805	CG12045
AM04053	GB11432	XM_392466.3
AM04056	GB11435	XM_395983.3	FBgn0000320	eya
AM04079	GB11458	XM_393679.3	FBgn0067628	CG33331
AM04086	GB11465		FBgn0026061	Mipp1
AM04098	GB11477	XM_623860.1	FBgn0040211	hgo
AM04103	GB11482	XM_397196.3	FBgn0003150	Pros29
AM04105	GB11484	XM_395755.3	FBgn0037504	CG1142
AM04109	GB11489	XM_396785.3	FBgn0019957	ND42
AM04112	GB11492	XM_001121245.1	FBgn0051076	CG31076
AM04115	GB11495	XM_397354.3	FBgn0044871	Gos28
AM04130	GB11510	XM_623998.1	FBgn0032634	Rpb11
AM04137	GB11517		FBgn0051367	CG31367
AM04138	GB30227	XM_623959.2	FBgn0000261	Cat
AM04155	GB11535	XM_392512.3	FBgn0065035	AlkB
AM04157	GB11537	XM_624394.1	FBgn0030518	CG11134
AM04162	GB11542	XM_625062.1	FBgn0036622	CG4753
AM04170	GB11550	XM_625291.2	FBgn0038819	CG5494
AM04181	GB11561	XM_623709.2	FBgn0038585	CG7993
AM04188	GB11568	XM_001120781.1	FBgn0038586	CG7168
AM04208	GB11588	XM_001121121.1	FBgn0015316	Try29F
AM04216	GB11596	XM_623922.2	FBgn0043044	desat1
AM04233	GB11613	XM_001122180.1	FBgn0001128	Gpdh
AM04258	GB11638	XM_623808.2	FBgn0014092	CG4278
AM04261	GB11641
AM04262	GB11642	XM_001120255.1	FBgn0026571	Sec61alpha
AM04263	GB11643	XM_393034.3	FBgn0014026	RpL7A
AM04272	GB11652		FBgn0034351	CG5190
AM04275	GB11655	XM_623797.2	FBgn0004888	Scsalpha
AM04285	GB11665	XM_396769.3
AM04286	GB11666	XM_623927.2	FBgn0032050	CG13096
AM04300	GB11680
AM04301	GB11681	XM_001121174.1	FBgn0036203	CG6004
AM04310	GB11690	XM_624757.1	FBgn0031897	CG13784
AM04318	GB11698	XM_623066.2	FBgn0035501	CG1299
AM04323	GB11703	XM_396507.3	FBgn0039864	CG11550
AM04330	GB11710	XM_392227.3	FBgn0025638	Roc1a
AM04342	GB11723	XM_623784.1	FBgn0053126	NLaz
AM04360	GB11741	XM_396163.2	FBgn0035992	CG3911
AM04381	GB11762
AM04384	GB11765	XM_001120421.1	FBgn0026088	CG14818
AM04385	GB11766	XM_625131.2	FBgn0034794	Gmer
AM04392	GB11773		FBgn0036254	CG5645
AM04402	GB11783	XM_392488.3	FBgn0039268	CG11819
AM04409	GB11790	XM_001122477.1
AM04415	GB11796	XM_623312.2
AM04431	GB11812	XM_395035.3	FBgn0052645	CG32645
AM04433	GB11814	XM_001121288.1	FBgn0051974	CG31974
AM04439	GB11820	XM_393343.3	FBgn0016672	Ipp
AM04444	GB11825
AM04448	GB11829	XM_397458.3	FBgn0036305	CG10984
AM04449	GB11830	XM_395392.3	FBgn0027094	Aats-ala
AM04450	GB11831	XM_624739.2	FBgn0000316	cin
AM04456	GB11837	XM_396472.3
AM04477	GB11858	XM_392425.3	FBgn0001139	gro
AM04489	GB11870	XM_396925.3	FBgn0035398	CG1869
AM04491	GB11873	XM_001121155.1	FBgn0033814	CG4670
AM04500	GB11882	XM_393277.2	FBgn0029937	CG8300
AM04512	GB11895	XM_625222.1	FBgn0037882	CG17187
AM04520	GB30515	XM_396282.3	FBgn0029733	CG6927
AM04523	GB11906	XM_392115.3	FBgn0034915	eIF6
AM04562	GB11945	XM_001122596.1	FBgn0029831	CG5966
AM04564	GB11947	XM_393898.3	FBgn0050011	gem
AM04565	GB11947		FBgn0050011	gem
AM04568	GB11950	XR_015066.1	FBgn0026376	Rgl
AM04574	GB11956	XM_623293.2
AM04593	GB11976		FBgn0031529	CG9662
AM04598	GB11981	XM_001120971.1	FBgn0000338	cnc
AM04610	GB11993	XM_001121119.1	FBgn0034360	CG10927
AM04628	GB12011	XM_001121217.1	FBgn0040666	CG12848
AM04631	GB12014	XM_393934.3	FBgn0034494	CG10444
AM04632	GB12015		FBgn0030847	CG12991
AM04639	GB12022	XM_001122391.1
AM04643	GB12026	XM_624487.2	FBgn0030466	CG15744
AM04645	GB12028	XM_624901.2	FBgn0067864	Patj
AM04663	GB12046	XM_624666.2	FBgn0023177	Pp4-19C
AM04665	GB12048	XM_625198.2
AM04671	GB12054	XM_624769.1	FBgn0039620	CG1443
AM04684	GB12067	XM_624156.2	FBgn0014877	Roe1
AM04699	GB12082	XM_001121603.1	FBgn0037842	CG6567
AM04704	GB12087	XM_394550.2	FBgn0034614	CG9752
AM04710	GB12093	XM_623614.2	FBgn0037554	DNApol-iota
AM04722	GB12101	XM_624167.1	FBgn0040238	Best1
AM04724	GB30511	XM_001122879.1	FBgn0053138	CG33138
AM04733	GB12112	XM_624024.2	FBgn0025381	CG14782
AM04740	GB12119	XM_624996.2	FBgn0002707	mei-9
AM04746	GB12125	XM_392498.3	FBgn0037818	CG6465
AM04750	GB12129	XM_393005.3	FBgn0015402	ksr
AM04753	GB12132	XM_001120274.1	FBgn0000032	Acph-1
AM04758	GB12137	XM_624968.2	FBgn0037608	mRpL19
AM04766	GB12145	XM_623803.2
AM04780	GB12159		FBgn0043903	dome
AM04782	GB12161	XM_001120868.1	FBgn0034479	CG8654
AM04791	GB12170	XM_392834.3	FBgn0030800	CG9104
AM04793	GB12172	XM_395833.3	FBgn0051251	CG31251
AM04797	GB12176	XM_001120442.1	FBgn0038983	CG5326
AM04803	GB12182	XM_624161.2	FBgn0025352	Thiolase
AM04810	GB12189	XM_392423.3	FBgn0039304	CG10425
AM04817	GB12197		FBgn0037251	CG9804
AM04818	GB12198	XM_396268.2	FBgn0027571	CG3523
AM04821	GB12201	XM_391948.3	FBgn0030234	CG15211
AM04830	GB12210	XM_001122336.1	FBgn0038492	CG4090
AM04832	GB30215	XM_001119924.1	FBgn0001297	kay
AM04837	GB12218	XM_001122184.1	FBgn0053864	His1:CG33864
AM04841	GB12222	XM_393143.3	FBgn0036502	CG7841
AM04851	GB12231	XM_624041.2	FBgn0015222	Fer1HCH
AM04896	GB12277	XM_395483.3	FBgn0031635	CG15626
AM04910	GB12291	XM_624985.2	FBgn0033226	CG1882
AM04924	GB12305	XM_394618.2	FBgn0011291	Taf11
AM04930	GB12311	XM_391946.3	FBgn0004959	phm
AM04937	GB12318	XM_394436.3	FBgn0010246	Myo61F
AM04938	GB30494	NM_001040222.1	FBgn0034474	Obp56g
AM04944	GB12325	XM_625239.2	FBgn0038492	CG4090
AM04946	GB12327	XM_623795.1	FBgn0032945	CG8665
AM04959	GB12340	XM_001121645.1	FBgn0036650	Baldspot
AM04960	GB12341	XM_623620.2	FBgn0004856	Bx42
AM04975	GB12357	XM_394795.2	FBgn0029157	ssh
AM04977	GB12359	XM_624745.2	FBgn0025683	CG3164
AM04989	GB12371	XM_394313.3	FBgn0025814	Mgstl
AM04992	GB12374	XR_015002.1	FBgn0035203	CG9149
AM04993	GB12375	XM_392114.3	FBgn0035499	Chd64
AM05018	GB12400	XM_395079.3	FBgn0034166	CG6472
AM05022	GB12404	XM_001120326.1	FBgn0034030	CG8192
AM05024	GB12406	XM_001121467.1	FBgn0030039	CG12123
AM05029	GB12412	XM_625225.2	FBgn0038100	Paip2
AM05031	GB12414	XR_015043.1	FBgn0031492	CG3542
AM05042	GB12425	XM_396592.3
AM05043	GB12426	XM_396883.3	FBgn0038490	CG5285
AM05047	GB12430	XM_396208.3	FBgn0040066	wds
AM05066	GB12449		FBgn0028490	CG31705
AM05067	GB12450	XM_397573.3
AM05071	GB12454		FBgn0039484	CG6124
AM05089	GB12472	XM_001122127.1	FBgn0020309	crol
AM05090	GB12473
AM05112	GB12495	XM_625286.2	FBgn0033603	CG13214
AM05114	GB12497	XM_397202.3	FBgn0010611	Hmgs
AM05123	GB12506	XM_392511.3	FBgn0030719	eIF5
AM05125	GB12508	XM_393135.3	FBgn0026372	RpL23A
AM05127	GB12510	XM_397047.3	FBgn0035600	CG4769
AM05156	GB12540	XM_623357.2
AM05159	GB30574		FBgn0016977	spen
AM05162	GB12546	NM_001013359.1	FBgn0036875	CG9449
AM05167	GB12552	XM_395371.3	FBgn0052512	CG32512
AM05178	GB12562	XM_391968.3
AM05183	GB12567	XM_624222.2	FBgn0027348	bgm
AM05188	GB12572		FBgn0015575	alpha-Est7
AM05191	GB12575	XM_001120366.1	FBgn0020439	fau
AM05201	GB12585	NM_001013006.1	FBgn0025936	Eph
AM05202	GB12586	XM_623828.2	FBgn0014002	Pdi
AM05204	GB12588		FBgn0004652	fru
AM05206	GB12590	XM_397233.3	FBgn0033528	translin
AM05219	GB12603		FBgn0050373	CG30373
AM05240	GB12624
AM05243	GB12627	XM_623522.2	FBgn0036887	CG9231
AM05256	GB12640	XM_395605.3	FBgn0032015	CG7830
AM05261	GB12646	XM_001121491.1	FBgn0037102	CG7172
AM05262	GB12647	XM_393437.3	FBgn0002069	Aats-asp
AM05280	GB12665	XM_393867.3	FBgn0031536	CG3248
AM05298	GB15370	XM_001121626.1
AM05299	GB30189	XM_001121566.1	FBgn0035993	CG3891
AM05303	GB12688	XR_015107.1	FBgn0039120	Nup98
AM05309	GB12694	XM_001120195.1
AM05336	GB12721	XM_395077.3	FBgn0024841	Pcd
AM05338	GB12723	XM_396382.2	FBgn0023527	CG3071
AM05340	GB18562	XM_391912.2
AM05349	GB12734	XM_624811.2	FBgn0051717	CG31717
AM05351	GB12736	XM_001122401.1	FBgn0039385	CG5913
AM05367	GB12752	XM_393585.3	FBgn0002887	mus201
AM05372	GB12757
AM05373	GB12758	XM_625084.2	FBgn0011224	heph
AM05374	GB12759	XM_395800.3	FBgn0015617	Cdk7
AM05380	GB12765	XM_397259.3	FBgn0016797	fz2
AM05381	GB12766	XM_623181.2	FBgn0000121	Arr2
AM05390	GB12775	XM_624734.2	FBgn0030130	CG12139
AM05397	GB12782	XM_392938.3	FBgn0025593	Glut1
AM05408	GB12793	XM_393038.3	FBgn0038788	Sirt2
AM05412	GB12797	XM_392397.3	FBgn0027560	Tps1
AM05426	GB12811	XM_393452.3	FBgn0003065	CG2150
AM05438	GB12823	XM_001121328.1	FBgn0051759	CG31759
AM05444	GB12829	XM_394707.3	FBgn0032051	CG13097
AM05446	GB12832		FBgn0035254	CG7974
AM05454	GB12840	XM_001121454.1	FBgn0003498	sqd
AM05455	GB12841	XM_001122467.1	FBgn0036728	CG7580
AM05474	GB12860	XM_624635.2	FBgn0035121	Tudor-SN
AM05477	GB12863	XM_001122374.1	FBgn0036173	CG7394
AM05490	GB12877
AM05492	GB12879	XM_397105.2	FBgn0051120	CG31120
AM05514	GB12901	XM_624447.1	FBgn0017482	T3dh
AM05541	GB12929	XM_392548.3	FBgn0003036	para
AM05551	GB12939	XM_624484.1	FBgn0011769	Fdxh
AM05561	GB12949	XM_625087.2	FBgn0004654	Pgd
AM05570	GB12957	XM_392116.3	FBgn0038492	CG4090
AM05577	GB12964	XM_395011.3	FBgn0038304	CG12241
AM05582	GB12969	XM_001121480.1
AM05591	GB12980	XM_001121164.1	FBgn0021848	l(2)k14708
AM05593	GB12982	XM_393558.3	FBgn0036760	CG5567
AM05605	GB12994	XR_014924.1	FBgn0031454	CG9960
AM05606	GB12995	XM_397072.3	FBgn0053196	dp
AM05619	GB13008		FBgn0036078	Or67c
AM05633	GB13023	XM_623437.2	FBgn0025592	Gyk
AM05638	GB13028	XM_001120895.1
AM05648	GB13038	XM_001120054.1	FBgn0035233	CG7864
AM05653	GB13043	XM_623813.2	FBgn0031607	CG15440
AM05658	GB13048	XM_624089.2	FBgn0038811	CG4159
AM05659	GB13049	XM_394471.1	FBgn0003887	betaTub56D
AM05662	GB13053		FBgn0043044	desat1
AM05663	GB13054	XM_001122620.1	FBgn0003499	sr
AM05668	GB13059	XM_393769.3	FBgn0037819	CG14688
AM05684	GB13076		FBgn0036450	CG13472
AM05695	GB13087	XM_394678.3	FBgn0038617	CG12333
AM05707	GB13099	XM_391904.3	FBgn0032646	CG6412
AM05713	GB13105	XM_624163.1	FBgn0036259	CG9760
AM05718	GB13110	XM_392983.3	FBgn0035046	CG3683
AM05726	GB13118	XM_001120264.1	FBgn0010278	Ssrp
AM05732	GB30031	XM_392064.3	FBgn0011582	DopR
AM05746	GB13137	XM_001122233.1	FBgn0033428	Updo
AM05748	GB13139		FBgn0051229	CG31229
AM05750	GB13141
AM05753	GB13144	XM_395308.2	FBgn0028292	ric8a
AM05761	GB13152	XM_391853.3	FBgn0037144	CG7458
AM05770	GB13161	XM_396711.3	FBgn0030151	CG1354
AM05774	GB13165	XM_001120409.1	FBgn0038627	CG7694
AM05788	GB30293	XM_395522.3	FBgn0034479	CG8654
AM05789	GB13180	XM_001119925.1	FBgn0052030	CG32030
AM05795	GB13186	XM_624787.2	FBgn0053193	sav
AM05796	GB13187		FBgn0030100	CG12106
AM05797	GB13188	XM_393103.3	FBgn0038564	CG7785
AM05799	GB13190	XM_623816.2	FBgn0027497	Madm
AM05807	GB13199	XM_395069.2	FBgn0039464	CG6330
AM05813	GB13205	XM_394659.3	FBgn0029798	CG4078
AM05818	GB13210	XM_625024.2	FBgn0028737	Ef1beta
AM05827	GB13219	XM_001120341.1	FBgn0041607	asparagine-synthetase
AM05840	GB13232	XM_001122746.1	FBgn0003130	Poxn
AM05848	GB13240	XM_397164.3	FBgn0038111	CG12360
AM05850	GB13242
AM05881	GB13274		FBgn0039027	CG7031
AM05882	GB13275	XM_394479.3	FBgn0032398	CG6766
AM05884	GB13277	XM_001122853.1	FBgn0039271	CG11839
AM05888	GB13281	XM_001121308.1	FBgn0053196	dp
AM05897	GB13290	XR_015057.1	FBgn0039257	tnc
AM05898	GB13291	XM_624834.2	FBgn0050051	CG30051
AM05905	GB13298	XM_001121720.1	FBgn0026077	Gasp
AM05911		NW_001253264.1
AM05925	GB13321	XM_393041.3	FBgn0050016	CG30016
AM05932	GB13328		FBgn0027547	CG1927
AM05934	GB13330	XM_001122158.1	FBgn0038818	Nep4
AM05944	GB13340	XR_015032.1	FBgn0029088	disp
AM05951	GB13347	XM_623495.2	FBgn0036916	Mtr3
AM05971	GB13368	XM_393423.3	FBgn0030737	CG9914
AM05975	GB13372	XM_395412.1	FBgn0036999	CG5976
AM05977	GB13374
AM05981	GB13378	XM_392037.3	FBgn0036613	mRpS34
AM05983	GB13380	NM_001011626.1	FBgn0000308	chic
AM05984	GB30507	XM_624267.2	FBgn0000212	brm
AM05991	GB13388	XM_623307.2
AM06025	GB13421	XM_393160.3	FBgn0033383	CG8057
AM06029	GB13425	XM_393936.3	FBgn0031745	CG8965
AM06039	GB13435	XM_001123359.1
AM06040	GB13436	XM_391953.3	FBgn0023519	mRpL16
AM06058	GB13454	XM_001120350.1
AM06074	GB13470	XM_001121568.1
AM06075	GB13471
AM06076	GB13472	XM_624346.2	FBgn0027501	CG9535
AM06091	GB13488	XM_394764.3
AM06099	GB13497	XM_394801.3	FBgn0026620	tacc
AM06109	GB13507	XM_001121618.1	FBgn0032726	CG10621
AM06110	GB13508	XM_394657.3	FBgn0021906	RFeSP
AM06126	GB13524	XM_393403.3	FBgn0024941	RSG7
AM06128	GB13526	XM_001120056.1	FBgn0037172	CG6914
AM06135	GB13534	XM_001121402.1	FBgn0031300	CG4644
AM06136	GB13535	XM_623806.1	FBgn0034232	CG4866
AM06162	GB13561
AM06165	GB13564		FBgn0039068	CG13827
AM06177	GB13576	XM_392978.3	FBgn0034903	CG9850
AM06179	GB13578		FBgn0031973	CG7219
AM06195	GB13595	XM_395618.3	FBgn0039252	CG11771
AM06202	GB13602		FBgn0039084	CG10175
AM06214	GB13615	XM_624835.2	FBgn0063923	Kaz1-ORFB
AM06220	GB13621	XM_623633.2	FBgn0052250	CG32250
AM06228	GB13629	XM_001122118.1	FBgn0039914	mav
AM06236	GB13638	XM_393737.3	FBgn0040348	CG3703
AM06239	GB13641	XM_001121371.1	FBgn0034361	mRpS28
AM06254	GB13656	XM_394115.3	FBgn0000422	Ddc
AM06271	GB13673	XM_394743.2	FBgn0030387	Pkcdelta
AM06272	GB13674	XM_001123181.1	FBgn0015298	Srp19
AM06278	GB13680	XM_001120471.1	FBgn0021765	scu
AM06280	GB13682	XM_001122632.1	FBgn0032633	CG6860
AM06287	GB13689	XM_623750.2	FBgn0028327	l(1)G0320
AM06295	GB13697	XM_396028.3	FBgn0032686	Pde11
AM06300	GB13702	XM_394417.3	FBgn0034735	CG4610
AM06304	GB13706		FBgn0011640	lark
AM06315	GB13717	XM_001122365.1	FBgn0034695	CG13503
AM06317	GB13719	XM_624844.2	FBgn0033208	mRpL52
AM06319	GB13721	XM_395223.3	FBgn0027620	Acf1
AM06321	GB13723	XM_623850.2	FBgn0030357	CG2471
AM06340	GB30359	XM_624623.2	FBgn0014018	Rel
AM06341	GB30359	XM_624623.2	FBgn0014018	Rel
AM06348	GB13749		FBgn0011206	bol
AM06365	GB13766	XM_624129.2	FBgn0010808	l(3)03670
AM06369	GB13770	XM_395748.3	FBgn0029174	FKBP59
AM06389	GB13790		FBgn0028872	CG18095
AM06420	GB13821	XM_395693.3
AM06427	GB30582	XM_624459.2	FBgn0031893	CG4495
AM06440	GB13841	XM_392831.2	FBgn0011742	Arp14D
AM06464	GB13865	XR_014971.1	FBgn0025704	CG2165
AM06474	GB13875	XM_001122452.1	FBgn0036774	mRpS26
AM06482	GB13884	XM_001120039.1	FBgn0000490	dpp
AM06484	GB13886	XM_624613.2	FBgn0030311	CG11699
AM06484R	GB13886	XM_624613.2	FBgn0030311	CG11699
AM06488	GB13890	XM_625082.2	FBgn0022343	CG3760
AM06527	GB13929	XM_395346.3	FBgn0032030	CG17293
AM06540	GB13942	XM_001120649.1
AM06553	GB13955	XM_397463.3	FBgn0031043	CG14222
AM06559	GB13961	XM_001120901.1
AM06565	GB13967	NM_001012429.1	FBgn0043841	vir-1
AM06567	GB13969	XM_392367.3	FBgn0035498	Fit1
AM06568	GB13970	XM_397474.3	FBgn0029942	CG2059
AM06578	GB13980	XM_392391.3	FBgn0032032	CG17294
AM06580	GB13982	XM_624587.2	FBgn0016013	Faa
AM06587	GB13989	XM_392883.3	FBgn0051694	CG31694
AM06590	GB13992	XM_624297.2	FBgn0038373	CG4546
AM06613	GB14013		FBgn0003137	Ppn
AM06617	GB14017	XM_001122583.1	FBgn0038376	CG4225
AM06621	GB14022	XM_001120435.1	FBgn0037895	CG6723
AM06622	GB14023	XM_394332.3	FBgn0034727	mRpS29
AM06633	GB14034	XM_623431.2
AM06636	GB14037	XM_391915.2	FBgn0052209	CG32209
AM06643	GB14044	XM_001121032.1	FBgn0030051	CG2056
AM06655	GB14056	XM_625191.2	FBgn0039160	CG5510
AM06663	GB14064	XM_394742.3	FBgn0031183	CG14621
AM06667	GB14069	XM_396860.3	FBgn0000182	BicC
AM06681	GB30528	XM_001122743.1	FBgn0037711	CG8228
AM06693	GB14091	XM_392756.3	FBgn0036958	CG17233
AM06700	GB14098	XM_624884.2	FBgn0038989	CG6937
AM06706	GB14105	XM_393148.3	FBgn0034716	Oatp58Dc
AM06721	GB14121	XM_395405.1	FBgn0038976	CG7048
AM06728	GB14128	XR_015052.1	FBgn0052264	CG32264
AM06740	GB14140	XM_001122230.1	FBgn0027359	Tim8
AM06755	GB14155		FBgn0033868	CG13340
AM06758	GB14158	XM_624915.1	FBgn0030802	CG9099
AM06775	GB14176		FBgn0039565	CG4884
AM06790	GB14191	XM_395163.3	FBgn0002284	Pros26
AM06793	GB14194	XM_001120712.1	FBgn0012049	BtbVII
AM06802	GB14203	XM_394241.2	FBgn0051842	mRpS23
AM06805	GB30339	XM_396866.3	FBgn0015234	HLH106
AM06828	GB14229	XM_001121501.1	FBgn0030323	CG2371
AM06829	GB14230	XR_015034.1	FBgn0013809	Dhc16F
AM06842	GB14243	XM_396406.3	FBgn0003715	Tkr
AM06846	GB14247	XM_001122011.1	FBgn0000533	ea
AM06852	GB14253	XM_394497.3	FBgn0036500	CG7275
AM06860	GB14261	XM_001120220.1	FBgn0031381	NPC2
AM06865	GB14266	XM_624421.1	FBgn0030792	CG4789
AM06884	GB14284	XM_392401.3	FBgn0022359	Sodh-2
AM06887	GB14287	XM_625031.2	FBgn0038996	mRpL45
AM06902	GB14302	XM_001119838.1
AM06905	GB14305
AM06907	GB14307	XM_397118.3	FBgn0030842	CG8557
AM06938	GB14339	XM_394861.3	FBgn0028833	Dak1
AM06940	GB14341	XM_624620.2	FBgn0031412	CG16995
AM06948	GB14350	XM_395333.3	FBgn0039150	CG13605
AM06963	GB14365	XM_001121046.1
AM06970	GB14372	XM_394518.1	FBgn0010226	GstS1
AM06985	GB30294	XM_001122801.1	FBgn0010282	TfIIFalpha
AM06992	GB14394	XM_001123184.1	FBgn0064116	CG33713
AM07010	GB14412	XM_393926.2	FBgn0032348	CG4751
AM07015	GB14417	XM_001122499.1	FBgn0034245	CG14482
AM07032	GB14434	XM_397411.3	FBgn0030608	Lsd-2
AM07033	GB14435	XM_001120006.1	FBgn0011296	l(2)efl
AM07041	GB14443	XM_395207.3	FBgn0045073	Stim
AM07046	GB14448	XM_001120803.1	FBgn0035411	CG12734
AM07052	GB14454	XM_624309.2	FBgn0032010	CG8086
AM07053	GB14455	XM_001120476.1
AM07057	GB14459	XM_001120863.1	FBgn0051772	CG31772
AM07066	GB14468	XM_001121084.1	FBgn0039668	Trc8
AM07074	GB14476	XM_001121481.1	FBgn0038923	mRpL35
AM07106	GB14508	XM_395793.3	FBgn0034795	MED23
AM07111	GB14513	XM_392182.3	FBgn0033373	CG8080
AM07112	GB14514	XM_396823.3	FBgn0028411	Nxt1
AM07115	GB14517	XM_623670.2	FBgn0001248	Idh
AM07120	GB14522	XM_001123124.1	FBgn0027507	CG1344
AM07122	GB14524	XM_623110.2	FBgn0011754	PhKgamma
AM07127	GB14529	XM_392429.3	FBgn0003138	Ptp61F
AM07128	GB14529	XM_392429.3	FBgn0003138	Ptp61F
AM07138	GB14539	XM_395902.3	FBgn0037749	CG9471
AM07141	GB14542	XM_624528.2	FBgn0015872	Drip
AM07144	GB14545	XM_001121421.1	FBgn0039702	Vps16B
AM07150	GB14551	XM_396842.3	FBgn0039835	mRpL32
AM07152	GB14554	XM_395930.3	FBgn0031660	mRpL28
AM07180	GB14583	XM_395052.1	FBgn0027595	CG5629
AM07183	GB14586	XM_396640.3	FBgn0033441	CG1776
AM07192	GB14595	XM_393092.3
AM07196	GB14599	XM_624866.2	FBgn0030976	CG7378
AM07197	GB14600	XM_396369.2	FBgn0016930	smi35A
AM07226	GB14629	XM_397175.2	FBgn0025625	CG4290
AM07227	GB14630	XM_001120711.1
AM07234	GB14637	XM_392905.3	FBgn0022382	Pka-R2
AM07242	GB14645	XM_001120277.1	FBgn0039484	CG6124
AM07253	GB14656	XM_624610.2	FBgn0019925	Surf4
AM07256	GB14659		FBgn0024252	Ark
AM07265	GB14668	XM_001121865.1	FBgn0030654	CG15643
AM07271	GB14674	XM_392493.3	FBgn0031187	CG14619
AM07274	GB14677	XM_395924.2	FBgn0039241	CG11089
AM07293	GB14696	XM_624468.1	FBgn0013263	Trl
AM07305	GB14708	XM_396538.2	FBgn0036838	CG3808
AM07306	GB14709	XM_624191.2	FBgn0034883	CG17664
AM07307	GB14710	XM_393931.1	FBgn0038738	CG4572
AM07321	GB14724	XM_001121866.1	FBgn0036908	CG14103
AM07332	GB14735	XM_395810.3	FBgn0037199	CG11137
AM07337	GB14740	XM_625249.2	FBgn0032638	CG6639
AM07341	GB14744	XM_396685.3	FBgn0014411	CG14804
AM07344	GB14747	XM_623275.1	FBgn0038660	CG14291
AM07348	GB14753	XM_395979.3	FBgn0041585	olf186-F
AM07351	GB14756		FBgn0031492	CG3542
AM07353	GB14758	XM_392456.3
AM07356	GB14761		FBgn0028424	JhI-26
AM07365	GB14770	XM_396604.2	FBgn0040056	CG17698
AM07366	GB14771	XM_395657.3	FBgn0033672	rho-7
AM07377	GB14782	XM_395702.2	FBgn0004832	Xpac
AM07383	GB14788	XM_625238.2	FBgn0033603	CG13214
AM07395	GB14800		FBgn0030940	CG15040
AM07398	GB14803	XM_393963.2	FBgn0003748	Treh
AM07419	GB14824	XM_396619.3	FBgn0038610	CG7675
AM07421	GB14826	XM_396294.3	FBgn0040475	SH3PX1
AM07422	GB14827	XM_623875.2	FBgn0036771	CG14353
AM07431	GB14836		FBgn0038037	Cyp9f2
AM07444	GB14849	XM_624369.2	FBgn0033735	CG8525
AM07446	GB14851	XM_623898.2	FBgn0002789	Mp20
AM07468	GB14874	XM_392430.3	FBgn0001961	Sop2
AM07491	GB14897	XM_001121629.1	FBgn0001301	kel
AM07494	GB14902	XM_001119905.1	FBgn0034137	CG4945
AM07517	GB14926	XM_001122207.1	FBgn0039226	CG18410
AM07530	GB14939	XM_001122588.1	FBgn0004132	boca
AM07532	GB14941	XM_625016.2	FBgn0036135	mRpL2
AM07533	GB30137	XM_623847.2	FBgn0026391	Or33b
AM07535	GB14944	XR_014973.1	FBgn0037329	CG12162
AM07547	GB14956	XM_392190.3	FBgn0036262	CG6910
AM07553	GB14962	XM_624852.1	FBgn0027594	drpr
AM07561	GB14969	XM_396259.3	FBgn0052576	CG32576
AM07571	GB14980	XM_394392.3	FBgn0011584	Trp1
AM07574	GB14983	XM_001121751.1	FBgn0052251	CG32251
AM07583	GB14992	XM_001122036.1	FBgn0050197	CG30197
AM07584	GB14993	XM_001122014.1	FBgn0011476	l(3)neo43
AM07596	GB15005	XM_624765.2	FBgn0033800	Spt-I
AM07597	GB15006	XM_001120690.1	FBgn0034001	mRpL41
AM07604	GB15013	XM_001120911.1	FBgn0052176	CG32176
AM07607	GB15016	XM_393090.3	FBgn0001218	Hsc70-3
AM07611	GB15020	XR_015003.1	FBgn0031361	CG17652
AM07617	GB15026	XM_001121554.1	FBgn0040346	CG3704
AM07630	GB15039	XM_625053.2	FBgn0000579	Eno
AM07632	GB15041		FBgn0004618	gl
AM07634	GB15043	XR_014922.1	FBgn0030678	CG11679
AM07657	GB15066	XM_392920.3
AM07659	GB15068	XM_001120368.1	FBgn0032054	CG13090
AM07677	GB15086	XM_393352.3	FBgn0040286	SC35
AM07679	GB15088	XM_624503.2	FBgn0038868	CG5862
AM07683	GB15092	XM_397284.3	FBgn0036928	Tom20
AM07691	GB15100	XM_001121205.1	FBgn0028886	CG15279
AM07692	GB15101	XM_624995.2	FBgn0010750	atms
AM07696	GB15105	XM_624091.2	FBgn0051122	CG31122
AM07700	GB15109	XM_391822.3	FBgn0031668	CG31917
AM07709	GB15119	XM_001120828.1	FBgn0051961	CG31961
AM07713	GB15123	XM_001122061.1	FBgn0031656	CG8885
AM07736	GB15146		FBgn0034173	CG9010
AM07756	GB15167	XM_391854.3	FBgn0013305	Nmda1
AM07758	GB15169	XM_392217.3	FBgn0011286	Rya-r44F
AM07761	GB15172	XM_001120125.1	FBgn0028336	l(1)G0255
AM07762	GB15173	XM_001121123.1	FBgn0036266	CG5626
AM07768	GB30316	XM_392711.3	FBgn0039800	CG11314
AM07771	GB15182		FBgn0032117	FucTB
AM07774	GB15185	XM_393630.3	FBgn0033236	CG14764
AM07777	GB15188	XM_624783.2	FBgn0039829	CG15561
AM07778	GB15189	XM_623623.1	FBgn0025366	Ip259
AM07792	GB15203	XM_001122914.1	FBgn0004777	Ccp84Ag
AM07801	GB15212		FBgn0083953	CG34117
AM07840	GB15251		FBgn0037816	CG6345
AM07841	GB15252	XM_001120728.1	FBgn0030605	CG5548
AM07860	GB15271	XM_001122703.1	FBgn0052210	CG32210
AM07878	GB15288	XM_624732.2	FBgn0052694	CG32694
AM07889	GB15299	NM_001011630.1	FBgn0037913	CG6783
AM07893	GB15303	NM_001011633.1	FBgn0005626	ple
AM07900	GB15311	XM_394762.3	FBgn0000479	dnc
AM07911	GB15323	XM_001120079.1	FBgn0083951	CG34115
AM07912	GB15324	XM_625100.2	FBgn0033392	CG8027
AM07920	GB15332	XM_001121737.1	FBgn0040347	mus81
AM07924	GB15336	XM_395601.3	FBgn0039880	CG2112
AM07928	GB15340	XR_014942.1	FBgn0034728	rad50
AM07958	GB15370	XM_001121657.1
AM07960	GB15372	XM_624698.2	FBgn0038808	Srp14
AM07974	GB15386	XM_625018.2	FBgn0036203	CG6004
AM07975	GB15387		FBgn0001280	janA
AM07985	GB15397	XM_001121163.1	FBgn0037881	CG10703
AM07997	GB15409	XM_623303.2
AM08003	GB15416	XM_391907.1	FBgn0031987	CG12375
AM08005	GB15418		FBgn0037898	CG18643
AM08011	GB30241	XM_392504.3	FBgn0003371	sgg
AM08012	GB30012		FBgn0030945	Ing3
AM08015	GB15428	XM_393453.3	FBgn0027621	Pfrx
AM08023	GB15436	XM_001120704.1	FBgn0035592	CG10674
AM08031	GB15444	XM_625042.1	FBgn0038830	CG17272
AM08039	GB15452	XM_001121505.1	FBgn0050269	CG30269
AM08047	GB15460	NM_001040206.1	FBgn0034470	Obp56d
AM08061	GB15475	XM_394204.2	FBgn0030552	mRpL38
AM08079	GB15494	XM_001120008.1
AM08083	GB15498	XM_392976.3	FBgn0039114	Lsd-1
AM08101	GB15516	XM_001120874.1	FBgn0037838	CG4089
AM08102	GB15517		FBgn0032810	CG13077
AM08107	GB15522	XM_001122188.1	FBgn0015933	didum
AM08110	GB15525	XM_624600.2	FBgn0031256	CG4164
AM08127	GB15542	XM_623868.2	FBgn0036922	CG14182
AM08132	GB15547	XM_392793.3	FBgn0035590	CG10673
AM08136	GB15551		FBgn0029775	CG4136
AM08149	GB15565	XM_396249.3	FBgn0038326	CG5044
AM08153	GB15569	XM_394092.3	FBgn0040827	CG13315
AM08159	GB15575	XM_392556.3	FBgn0045866	bai
AM08163	GB15579	XM_396802.3	FBgn0050421	CG30421
AM08176	GB15592	XM_625275.2	FBgn0032678	ncm
AM08177	GB15593	XM_001120519.1
AM08179	GB15595	XM_001120841.1	FBgn0016078	wun
AM08185	GB15601	XM_393949.3	FBgn0011509	SrpRbeta
AM08188	GB15604	XM_394886.2	FBgn0033028	CG11665
AM08211	GB15627	XM_001120790.1	FBgn0032116	CG3759
AM08221	GB15637	XM_623728.2	FBgn0002622	RpS3
AM08245	GB15662	XM_001120613.1	FBgn0030073	CG10962
AM08258	GB15675	XM_001122276.1	FBgn0020278	loco
AM08259	GB15676	XM_393164.3	FBgn0039594	CG9990
AM08270	GB15687	XM_001122836.1	FBgn0032168	CG13126
AM08273	GB15690	XM_001121698.1	FBgn0038323	CG6196
AM08274	GB15691	XM_391850.2	FBgn0035348	CG16758
AM08293	GB15710	XR_015086.1	FBgn0005563	cac
AM08301	GB15718	XM_392405.3	FBgn0031037	CG14207
AM08303	GB15720	XM_625050.2	FBgn0030940	CG15040
AM08309	GB15726	XM_395826.3	FBgn0052857	CG32857
AM08321	GB15738	XM_623851.2	FBgn0039450	CG5484
AM08327	GB15745	XM_392052.3	FBgn0036975	CG5618
AM08339	GB15757	XM_623426.2	FBgn0031670	CG3887
AM08347	GB15765		FBgn0053472	CG33472
AM08350	GB15768	XM_001122155.1	FBgn0033079	Fmo-2
AM08353	GB15771	XM_392558.3	FBgn0004581	bgcn
AM08361	GB15779	XM_001121185.1	FBgn0004057	Zw
AM08366	GB15784	XR_014877.1	FBgn0038420	CG10311
AM08367	GB15785	XM_393086.3	FBgn0003162	Pu
AM08372	GB15790	NM_001011562.1	FBgn0039161	CG13606
AM08374	GB15792	XM_391860.3	FBgn0004587	B52
AM08385	GB15803	XM_392829.2	FBgn0033317	CG8635
AM08389	GB15807	XM_393234.3	FBgn0023537	CG17896
AM08392	GB15810		FBgn0036481	CG16959
AM08401	GB15819		FBgn0026261	bonsai
AM08414	GB15832	XM_396110.3	FBgn0022768	Pp2C1
AM08416	GB15834	XR_014897.1	FBgn0037955	CG6950
AM08451	GB15869	XM_625172.2	FBgn0000567	Eip74EF
AM08453	GB15871	XM_623980.2	FBgn0030671	CG8134
AM08456	GB15874	XM_623380.1	FBgn0011770	Gip
AM08463	GB15882	XM_393536.2	FBgn0025457	Bub3
AM08470	GB15889	XM_001122131.1	FBgn0038432	CG14883
AM08474	GB15893	XM_001120877.1	FBgn0026192	par-6
AM08476	GB15895	XM_396005.3	FBgn0033783	CG17019
AM08479	GB30322	XM_397038.3	FBgn0013984	InR
AM08496	GB15915	XM_396710.3	FBgn0032171	CG5846
AM08501	GB15920
AM08514	GB15933	XM_624232.2	FBgn0038321	CG6218
AM08517	GB15936	XM_392161.3	FBgn0037342	CG2931
AM08523	GB15942		FBgn0013988	Strn-Mlck
AM08532	GB15951		FBgn0003969	vap
AM08538	GB15957	XR_015077.1	FBgn0033068	Ptr
AM08544	GB15963	XM_001122227.1	FBgn0032453	CG6180
AM08555	GB15974	XM_623761.2	FBgn0010825	Gug
AM08593	GB16012	XR_014871.1	FBgn0003244	rg
AM08597	GB16016	XM_624688.2	FBgn0037612	CG8112
AM08605	GB16024	XM_395674.3	FBgn0031392	CG7263
AM08609	GB16028	XM_396817.3	FBgn0036663	CG9674
AM08623	GB16042	XM_623266.2	FBgn0026208	mbf1
AM08629	GB16048	XM_623497.1	FBgn0032101	CG9586
AM08635	GB16054	XM_001121476.1	FBgn0035483	CG1134
AM08664	GB16083	XM_001122399.1	FBgn0030771	CG13011
AM08667	GB16086	XM_623433.2
AM08689	GB16109	XM_392564.3	FBgn0041191	Rheb
AM08693	GB16113	XM_001123223.1	FBgn0029665	CG14270
AM08700	GB16120	XM_623726.1	FBgn0040237	bor
AM08709	GB16129	XM_001120412.1	FBgn0039112	CG10219
AM08712	GB16132	XM_393789.2	FBgn0039697	CG7834
AM08713	GB16133	XM_001120938.1	FBgn0035249	CG17249
AM08722	GB16143	XM_624108.2	FBgn0032961	CG1416
AM08726	GB16147	XM_001122037.1	FBgn0027930	MP1
AM08728	GB16149		FBgn0066084	RpL41
AM08731	GB16152	XM_397080.3	FBgn0023441	fus
AM08732	GB16153	XM_396472.3	FBgn0003137	Ppn
AM08745	GB16167	XM_397213.3	FBgn0014023	Rlc1
AM08753	GB16175	XM_001122335.1	FBgn0032050	CG13096
AM08768	GB16191	XM_001121956.1	FBgn0000411	D
AM08777	GB16200	XM_001120694.1
AM08780	GB16203	XM_001119945.1
AM08799	GB16219	XM_001120408.1	FBgn0039635	CG11876
AM08816	GB16236	XM_624819.2	FBgn0028573	prc
AM08823	GB16243	XM_001121348.1	FBgn0004360	Wnt2
AM08830	GB16250	XM_623867.1	FBgn0038303	CG6623
AM08833	GB16253	XM_395967.3	FBgn0027338	Kap-alpha3
AM08840	GB16260	XM_397511.3
AM08848	GB16268	XM_395839.3	FBgn0022027	Vps25
AM08853	GB16273	XM_624958.1	FBgn0039650	CG11900
AM08864	GB16284	XM_623328.2
AM08871	GB16291		FBgn0031251	CG4213
AM08875	GB16295	XM_001121255.1	FBgn0051184	CG31184
AM08883	GB16303	XM_623791.2	FBgn0051450	mRpS18A
AM08885	GB16305	XM_625182.2	FBgn0036918	CG7770
AM08909	GB16329	XM_392638.3	FBgn0030011	Gbeta5
AM08925	GB16345	XM_001122502.1	FBgn0034528	CG11180
AM08934	GB16354	XM_392446.3	FBgn0033624	CG12384
AM08936	GB16356	XM_001122807.1	FBgn0002526	LanA
AM08939	GB16358	XM_392046.3	FBgn0035944	CG5021
AM08971	GB16390	XM_394839.3	FBgn0027538	beta4GalNAcTA
AM08987	GB16406	XM_001122973.1	FBgn0030854	CG8289
AM08992	GB16413	XM_624876.2	FBgn0032746	CG10470
AM08997	GB16418	XM_395441.3	FBgn0034029	eIF2B-gamma
AM08998	GB30339	XM_396866.3	FBgn0015234	HLH106
AM09003	GB16424	XM_393415.3	FBgn0029896	CG3168
AM09008	GB16429	XM_623549.2	FBgn0003074	Pgi
AM09011	GB16432	XM_001120665.1	FBgn0035583	CG13704
AM09012	GB16433	XM_001120157.1	FBgn0043799	CG31381
AM09013	GB16434
AM09023	GB16444	XM_001122942.1	FBgn0034420	CG10737
AM09027	GB16448	XM_623446.2
AM09047	GB16468	XM_392018.3	FBgn0053156	CG33156
AM09048	GB16469	XM_393173.3	FBgn0003943	Ubi-p63E
AM09057	GB16478		FBgn0038176	CG14366
AM09061	GB16482	XM_624492.2	FBgn0035048	CG4806
AM09072	GB16493	XM_001121447.1	FBgn0038426	mRpS33
AM09079	GB16500	XM_396741.3	FBgn0017545	RpS3A
AM09105	GB16526	XM_624338.2	FBgn0016697	ProsMA5
AM09116	GB16537	XM_394723.3	FBgn0035720	CG10077
AM09117	GB16538	XM_393738.3	FBgn0033984	Lap1
AM09120	GB16541	XM_001119930.1	FBgn0039266	CG11791
AM09126	GB16547		FBgn0038535	CG18212
AM09129	GB16550	XM_396930.3	FBgn0033189	Cyt-b5
AM09134	GB16554	XM_001123283.1	FBgn0026262	bip2
AM09143	GB16563	XM_623363.2	FBgn0026761	Trap1
AM09154	GB16575	XM_396646.3	FBgn0035714	CG8549
AM09156	GB16577	XM_001122819.1	FBgn0031645	CG3036
AM09158	GB16579	XM_392111.3	FBgn0035811	CG12262
AM09160	GB16581
AM09161	GB16582	XM_001121053.1
AM09165	GB16586	XM_623967.2	FBgn0034223	CG6522
AM09166	GB16587	XM_623476.2
AM09174	GB16595	XM_001121159.1	FBgn0033907	mRpS16
AM09183	GB16605	XM_394280.2	FBgn0051536	Cdep
AM09196	GB16618	XM_623681.1	FBgn0027054	CSN4
AM09197	GB16619	XM_393860.3	FBgn0027570	Nep2
AM09202	GB16624		FBgn0014127	barr
AM09209	GB30075		FBgn0039728	CG7896
AM09211	GB16633	XM_392959.3	FBgn0002989	okr
AM09226	GB16648	NM_001011634.2	FBgn0003964	usp
AM09244	GB16666	XM_396511.3	FBgn0005659	Ets98B
AM09265	GB16686
AM09273	GB16694	XM_001120189.1	FBgn0038842	CG5630
AM09276	GB16697	XM_001121518.1	FBgn0031645	CG3036
AM09278	GB16699	XM_001119883.1	FBgn0029715	CG11444
AM09280	GB16701	XM_001121135.1
AM09289	GB16710		FBgn0035490	CG1136
AM09293	GB16714		FBgn0034851	CG11079
AM09304	GB16725	XM_001121747.1	FBgn0036909	CG15881
AM09333	GB16755	XM_001120395.1	FBgn0051626	CG31626
AM09337	GB16759	XM_623859.2	FBgn0038221	CG3259
AM09383	GB16806	XM_001121241.1	FBgn0030940	CG15040
AM09384	GB16807	XM_394209.3	FBgn0030590	CG9518
AM09386	GB16809		FBgn0036834	CG6836
AM09387	GB16810	XM_395803.3	FBgn0051232	CG31232
AM09393	GB16815	XM_395566.3	FBgn0023171	rnh1
AM09397	GB16819		FBgn0036337	CG11255
AM09404	GB16826	NM_001040205.1	FBgn0010403	Os-E
AM09420	GB16842	XM_623658.2
AM09422	GB16844	NM_001014993.1	FBgn0000557	Ef1alpha100E
AM09426	GB16848	XM_394223.3	FBgn0001112	Gld
AM09431	GB16853	XM_395191.3	FBgn0036736	Nedd4
AM09441	GB16864	XM_393806.3	FBgn0028479	CG4389
AM09453	GB16876	XM_393878.3	FBgn0030235	Imp
AM09456	GB16879	XM_624531.2	FBgn0039159	mRpS24
AM09467	GB16890	XM_625176.2	FBgn0039561	CG4963
AM09472	GB16895	XM_624083.2	FBgn0053198	pen-2
AM09493	GB16916	XM_392495.3	FBgn0034091	mrj
AM09494	GB16917	XM_001123307.1	FBgn0031021	CG12203
AM09496	GB16919	XM_624084.1	FBgn0037843	CG4511
AM09514	GB16937	XM_394995.3	FBgn0013987	MAPk-Ak2
AM09517	GB16940	XM_396951.3	FBgn0011305	Rsf1
AM09525	GB30075		FBgn0039728	CG7896
AM09538	GB16961	XM_393856.3	FBgn0032261	CG6094
AM09541	GB16964	XM_623976.1	FBgn0035534	mRpS6
AM09542	GB16965	XM_624803.2	FBgn0038570	CG7217
AM09554	GB16977	XM_395514.2	FBgn0033903	CG8323
AM09556	GB16979	XM_394153.3	FBgn0033754	CG8816
AM09561	GB16984	XM_394777.3	FBgn0032151	nAcRalpha-30D
AM09577	GB17001	XM_001121322.1	FBgn0037726	CG9492
AM09584	GB17008
AM09608	GB17031	XM_624304.1	FBgn0033526	Caf1-105
AM09621	GB17044	XM_395309.3	FBgn0026196	nop5
AM09622	GB17045	XM_001119950.1	FBgn0003308	ry
AM09632	GB17056	XM_393381.3	FBgn0004432	Cyp1
AM09655	GB17079	XM_625151.2	FBgn0035947	Srp68
AM09660	GB17085	XM_395836.3	FBgn0038877	CG3308
AM09662	GB17087	XM_393098.1	FBgn0034501	CG13868
AM09663	GB17088	XM_396435.3	FBgn0030692	mRpS30
AM09664	GB17089	XM_393249.3	FBgn0052528	CG32528
AM09684	GB17109	XM_394369.3	FBgn0023417	AP-2
AM09686	GB17111		FBgn0024242	Dys
AM09727	GB18957	XM_624371.1
AM09735	GB17160	XM_396844.3	FBgn0020270	mre11
AM09750	GB17175	XM_393285.3	FBgn0000273	Pka-C1
AM09770	GB17195	XM_397281.3	FBgn0017457	U2af38
AM09786	GB17211	XM_624409.2
AM09810	GB17235	XM_397054.3	FBgn0051800	CG31800
AM09819	GB17244	XM_395883.3	FBgn0031713	CG7277
AM09822	GB17247	XM_391903.3	FBgn0028485	CG4272
AM09830	GB17255	XM_625057.2	FBgn0028342	l(1)G0230
AM09846	GB17271	XM_623582.2	FBgn0053291	CG33291
AM09857	GB17282	XM_392689.3	FBgn0005585	Crc
AM09871	GB17296	XM_001121684.1	FBgn0004378	Klp61F
AM09885	GB17310		FBgn0031879	SP1070
AM09886	GB17311	XM_624605.2	FBgn0037671	CG8444
AM09898	GB17323	XM_624774.2	FBgn0011204	cue
AM09922	GB17347		FBgn0031629	CG3244
AM09927	GB17353	XM_392483.3	FBgn0036927	CG7433
AM09931	GB17358	XM_001121105.1
AM09946	GB17373	XM_001119944.1	FBgn0035469	CG14977
AM09948	GB17375
AM09949	GB17376	XM_001120449.1	FBgn0038032	CG10096
AM09953	GB17380	XM_393141.3	FBgn0014163	fax
AM09956	GB17383	XM_394780.2	FBgn0034644	CG10082
AM09958	GB17385	XM_001120376.1	FBgn0034142	CG8306
AM09976	GB17403	XM_623349.2
AM10012	GB17440		FBgn0053196	dp
AM10022	GB17450	XM_392882.3	FBgn0038088	CG10126
AM10049	GB17478	XM_394391.3	FBgn0033635	CG7777
AM10062	GB17491
AM10065	GB17494	XM_625036.2	FBgn0039025	CG7023
AM10082	GB17511		FBgn0021872	Xbp1
AM10088	GB17517	XM_394526.2	FBgn0052702	CG32702
AM10096	GB17525		FBgn0003891	tud
AM10101	GB17530	XM_395927.3	FBgn0017581	Lk6
AM10119	GB17548	XM_624867.1	FBgn0029648	CG3603
AM10123	GB17552	XM_623714.2	FBgn0028434	Ercc1
AM10127	GB17555	XM_393694.3	FBgn0036672	Lmpt
AM10128	GB17555	XM_393694.3	FBgn0036672	Lmpt
AM10133	GB17561		FBgn0042112	mRpL36
AM10145	GB17573	XR_014926.1	FBgn0033948	CG12863
AM10182	GB17609	XM_392628.3	FBgn0032222	CG5037
AM10194	GB17620	XM_395500.3	FBgn0014861	Mcm2
AM10200	GB17626	XM_623435.2	FBgn0036762	CG7430
AM10203	GB17629	XM_393671.3	FBgn0024939	RpL8
AM10211	GB17637	XM_001122768.1	FBgn0036557	mRpS31
AM10213	GB17639		FBgn0035532	CG15014
AM10221	GB17647	XM_625241.2
AM10234	GB17660
AM10237	GB17663	XM_395379.3	FBgn0030940	CG15040
AM10238	GB17664	XM_392261.3	FBgn0027600	CG4778
AM10244	GB17670	XM_001122212.1	FBgn0034579	mRpL54
AM10254	GB17680	XM_396987.3	FBgn0030812	CG8949
AM10255	GB17681	XM_623378.2
AM10257	GB30331	XM_001120830.1	FBgn0020381	Dredd
AM10261	GB17688	XM_001121959.1	FBgn0031663	CG8891
AM10266	GB17693	XM_623369.2
AM10272	GB17699	XM_395789.3	FBgn0031684	CG8680
AM10280	GB17707		FBgn0038471	CG5220
AM10286	GB17713	XM_625280.2	FBgn0023441	fus
AM10288	GB17715		FBgn0039765	mRpS18C
AM10291	GB17718	XM_624093.1	FBgn0036937	CG7385
AM10301	GB17728	XM_001120652.1
AM10310	GB17737	XM_393548.3	FBgn0053249	CG33249
AM10322	GB17749	XM_001122693.1	FBgn0004465	Su(P)
AM10329	GB17756	XM_395909.3	FBgn0039509	bigmax
AM10358	GB17786	XM_392851.3	FBgn0020545	kraken
AM10361	GB17789		FBgn0053909	His4:CG33909
AM10364	GB17792	XM_393655.3	FBgn0028371	jbug
AM10365	GB17793	XM_392000.3	FBgn0038037	Cyp9f2
AM10374	GB17802	XM_392625.3	FBgn0002431	hyd
AM10375	GB17803	XM_396237.3	FBgn0033038	CG7791
AM10397	GB17826	XM_393723.3	FBgn0015789	Rab10
AM10423	GB17852	XM_001121565.1	FBgn0037977	Ect3
AM10434	GB17863	XM_394428.1	FBgn0027583	CG7601
AM10456	GB17885	XM_395976.3	FBgn0053257	CG33257
AM10460	GB17889	XM_623213.2	FBgn0044323	Cka
AM10488	GB17917	XM_623914.2	FBgn0033668	CG13188
AM10513	GB17940	XM_001121801.1
AM10524	GB17951	XM_001122236.1	FBgn0037377	CG1218
AM10535	GB17962	XM_392032.3	FBgn0052638	CG32638
AM10540	GB17967	XM_394239.3	FBgn0011013	l(3)s1921
AM10542	GB17969	XM_001121453.1	FBgn0036773	CG13698
AM10560	GB17987	XM_393750.3	FBgn0032026	CG7627
AM10565	GB17992
AM10607	GB30353	XM_001119904.1	FBgn0004863	C15
AM10617	GB18045	XM_392997.3	FBgn0001149	GstD1
AM10628	GB18056	XM_394545.3	FBgn0031322	CG5001
AM10631	GB18059		FBgn0032394	CG6746
AM10640	GB18069	XM_001120823.1	FBgn0035998	CG3437
AM10644	GB18073	XM_625041.2
AM10649	GB18078	XM_392206.3	FBgn0034184	CG9646
AM10651	GB18081	XM_624132.2	FBgn0035462	CG1120
AM10656	GB18086	XM_001121470.1	FBgn0031228	CG11455
AM10660	GB18090	XM_624769.1	FBgn0034810	CG9895
AM10667	GB18097	XM_623318.1	FBgn0027841	CstF-64
AM10677	GB18107	XM_624849.2	FBgn0010426	Vha14
AM10697	GB18129	XM_394933.3	FBgn0037770	Art4
AM10704	GB18136	XM_001120796.1	FBgn0033550	CG12341
AM10708	GB18140	XM_001121248.1	FBgn0026083	CG4857
AM10715	GB18147	XM_394630.2	FBgn0031711	CG6907
AM10719	GB18151	XM_394798.2	FBgn0013743	5-HT2
AM10720	GB18152	XM_623487.2	FBgn0027092	Aats-asn
AM10729	GB18161	NM_001011612.1
AM10732	GB18164		FBgn0000410	d
AM10740	GB18172	XM_001123002.1	FBgn0037219	CG18143
AM10754	GB18187	XM_394906.3	FBgn0033166	CG11166
AM10776	GB18210	XM_394861.3	FBgn0031033	CG14219
AM10777	GB18211	XM_624998.2	FBgn0030940	CG15040
AM10779	GB18213	NM_001042460.1
AM10783	GB18217	XM_624049.2	FBgn0029888	CG3192
AM10787	GB18221		FBgn0034654	CG10306
AM10801	GB18235	XM_395993.3	FBgn0003943	Ubi-p63E
AM10826	GB18261	XM_393267.3	FBgn0016687	Nurf-38
AM10832	GB18267	XM_395633.3	FBgn0035421	CG12034
AM10842	GB18277	XM_393591.3	FBgn0034918	wibg
AM10849	GB18284	XM_392699.3	FBgn0010338	alpha-Man-I
AM10857	GB18292	XM_623050.2
AM10866	GB18301	XM_392393.3	FBgn0027654	jdp
AM10868	GB18303	XM_623588.2	FBgn0031690	CG7742
AM10884	GB18319	XM_396135.3	FBgn0022960	vimar
AM10886	GB18321	XM_001119942.1	FBgn0039405	CG14550
AM10888	GB18323	NM_001011617.1
AM10894	GB18330	XM_624888.2	FBgn0004387	Klp98A
AM10897	GB18333	XM_001121924.1	FBgn0037313	CG1161
AM10929	GB18365	XM_623823.2	FBgn0000046	Act87E
AM10937	GB18373		FBgn0026089	CG14817
AM10940	GB18377	XM_395662.3
AM10953	GB18390	XM_624656.2	FBgn0033379	Mys45A
AM10967	GB18404	XM_625046.2	FBgn0031459	CG2862
AM10970	GB18407		FBgn0005596	yemalpha
AM10973	GB18410		FBgn0003053	peb
AM10981	GB18418	XM_001122438.1	FBgn0035999	CG3552
AM10985	GB30094	XM_001121271.1	FBgn0029762	CG3252
AM10996	GB18433	XM_001122103.1	FBgn0010622	l(2)06496
AM11003	GB18440	XM_391945.3	FBgn0028689	Rpn6
AM11004	GB18441	XM_393850.3	FBgn0023540	CG3630
AM11023	GB18460	XM_001122171.1	FBgn0027082	Aats-pro
AM11026	GB18463	XM_392142.3	FBgn0052190	NUCB1
AM11030	GB18467	XM_391827.3
AM11034	GB18472		FBgn0043044	desat1
AM11038	GB18476	XM_397235.3	FBgn0034401	CG15100
AM11039	GB18477	XM_625154.2	FBgn0015374	crl
AM11056	GB18494	XM_392163.3
AM11059	GB18497	XM_623048.2
AM11060	GB18498	XM_001123353.1	FBgn0033879	CG6543
AM11068	GB18506	XM_394531.3	FBgn0023545	CG4406
AM11069	GB18507	XM_625026.1	FBgn0051641	stai
AM11074	GB18512	XM_001121709.1	FBgn0032219	CG4995
AM11076	GB18514		FBgn0038341	CG14869
AM11096	GB18536	XM_624242.1	FBgn0014032	Sptr
AM11106	GB18546	XM_001123349.1	FBgn0034490	CG9864
AM11114	GB18554	XM_623073.2	FBgn0032078	CG9520
AM11133	GB18573		FBgn0035854	CG8005
AM11134	GB18574	XM_396701.3	FBgn0030460	CG2453
AM11146	GB18585	XM_392622.3	FBgn0000099	ap
AM11147	GB18586	XM_394412.3	FBgn0034442	CG11257
AM11167	GB18606		FBgn0013983	imd
AM11207	GB18646	XM_396374.2	FBgn0026565	CG1315
AM11211	GB18650	XM_001122664.1	FBgn0034431	Tab2
AM11228	GB18667	XM_001119959.1	FBgn0030038	CG1440
AM11244	GB18683	XM_395944.3	FBgn0000083	AnnIX
AM11245	GB18684
AM11249	GB18688	XM_396151.3	FBgn0031094	CG9578
AM11256	GB18695	XM_001121442.1	FBgn0031643	CG3008
AM11265	GB18704	XM_001119998.1	FBgn0024188	san
AM11270	GB18709	XM_001119879.1	FBgn0031146	CG15449
AM11280	GB18719	XM_393651.3	FBgn0022359	Sodh-2
AM11288	GB18727	XM_394487.3	FBgn0032237	CG5362
AM11302	GB18741	XM_001120401.1	FBgn0031395	CG10874
AM11305	GB18744	XM_001122316.1	FBgn0036814	CG14073
AM11307	GB18746	XM_392238.3	FBgn0050390	CG30390
AM11315	GB18755	XM_394981.3	FBgn0004176	gammaTub23C
AM11320	GB18760	XM_397008.1	FBgn0030968	CG7322
AM11327	GB18767	XM_001121888.1	FBgn0036891	CG9372
AM11339	GB18779	XM_624494.2
AM11369	GB18811		FBgn0013684	mt:ND5
AM11372	GB18814	XM_391895.3	FBgn0003380	Sh
AM11377	GB18819	NM_001011583.1	FBgn0011695	PebIII
AM11385	GB30194	XM_397297.3	FBgn0030940	CG15040
AM11386	GB18828	XM_395310.3	FBgn0028836	CSN7
AM11395	GB18838	XM_625013.2	FBgn0003514	sqh
AM11398	GB18841	XR_014962.1	FBgn0001404	egh
AM11410	GB18853		FBgn0011666	msi
AM11424	GB18867	XR_015048.1	FBgn0030674	CG8184
AM11448	GB18891	XR_015109.1
AM11449	GB18892	XM_623455.2	FBgn0037024	CG4365
AM11455	GB18898	XM_393656.3	FBgn0040340	TRAM
AM11464	GB18907	XM_395961.3	FBgn0035771	sec63
AM11466	GB18909
AM11470	GB18913		FBgn0035132	mthl10
AM11474	GB18917	XM_001120072.1	FBgn0011726	tsr
AM11476	GB18919	XM_397485.3	FBgn0052829	CG32829
AM11477	GB18920	XM_624798.2	FBgn0021967	Pdsw
AM11489	GB18932		FBgn0050338	CG30338
AM11491	GB18934	XM_393973.2	FBgn0003275	RpII18
AM11501	GB18945	XR_014867.1	FBgn0011573	Cdc37
AM11502	GB18946	XM_625247.2	FBgn0052043	CG32043
AM11509	GB18953		FBgn0031912	CG5261
AM11518	GB18962	XM_392013.3	FBgn0013342	n-syb
AM11522	GB18966	XM_001120546.1	FBgn0036575	CG5157
AM11523	GB18967	XM_624859.1	FBgn0034577	cpa
AM11525	GB18969	XM_392899.3	FBgn0015245	Hsp60
AM11537	GB18981	XM_392838.3	FBgn0011655	Med
AM11543	GB18987	XM_624678.1	FBgn0011571	caz
AM11545	GB18989	XM_001122847.1	FBgn0000543	ecd
AM11554	GB18998		FBgn0038809	CG16953
AM11556	GB19000	XM_001121113.1	FBgn0030480	Tim9a
AM11557	GB19001	XM_001121283.1	FBgn0032832	sick
AM11570	GB19014	XM_001121664.1	FBgn0038319	mRpL9
AM11576	GB19020	XM_392257.3	FBgn0032946	nrv3
AM11591	GB19036	XM_001123347.1
AM11601	GB19046	XM_391898.3	FBgn0039488	CG6066
AM11605	GB19050	XM_394315.3	FBgn0032724	CG10428
AM11616	GB19061	XM_624590.2	FBgn0015299	Ssb-c31a
AM11619	GB19064	XM_001121193.1	FBgn0032079	CG31886
AM11624	GB19069	XM_392777.3	FBgn0032290	CG6443
AM11625	GB19070	XR_014905.1	FBgn0036650	Baldspot
AM11629	GB19074		FBgn0023407	B4
AM11630	GB19075	XM_001120140.1	FBgn0038198	CG3153
AM11634	GB19079	XM_001120067.1	FBgn0052069	CG32069
AM11635	GB19080	XM_396972.3	FBgn0029755	Sas10
AM11639	GB19084	XM_001122449.1	FBgn0004391	shtd
AM11647	GB19092	XM_001121820.1	FBgn0031384	CG4238
AM11668	GB19114	XR_014954.1	FBgn0011672	Mvl
AM11676	GB19122
AM11689	GB30090		FBgn0031079	CG11940
AM11696	GB19142	XM_392461.3	FBgn0035410	CG14964
AM11703	GB19149		FBgn0032330	Samuel
AM11705	GB19151	XM_393358.3	FBgn0035049	Mmp1
AM11716	GB19162	XM_001122623.1	FBgn0038854	CG7044
AM11722	GB19168	XM_624263.2	FBgn0011764	Dsp1
AM11747	GB19193	XM_392601.3	FBgn0035423	CG17737
AM11755	GB19201
AM11759	GB19205	XM_393767.3	FBgn0037708	CG9386
AM11768	GB19214		FBgn0030067	CG10648
AM11778	GB19224	XM_001120695.1	FBgn0050415	CG30415
AM11780	GB19226	XM_001119951.1	FBgn0034802	CG3800
AM11784	GB19230		FBgn0003310	S
AM11788	GB19234	XM_624657.2	FBgn0029170	GCR(ich)
AM11800	GB19246	XM_001122337.1	FBgn0028436	ECSIT
AM11827	GB19273	XM_393360.3	FBgn0031260	Spp
AM11828	GB19274		FBgn0038746	Surf6
AM11831	GB19277		FBgn0032414	CG17211
AM11842	GB30289	XM_001122487.1	FBgn0034246	Dcr-2
AM11844	GB19291	XM_001121022.1	FBgn0052446	CG32446
AM11846	GB19293	XM_391823.3	FBgn0000409	Cyt-c-p
AM11850	GB19297	XM_001120252.1
AM11854	GB19301	XM_395941.3	FBgn0043575	PGRP-SC2
AM11865	GB19312	XM_001120612.1	FBgn0037299	CG1115
AM11870	GB19317	XM_393487.3	FBgn0051871	CG31871
AM11873	GB19320
AM11894	GB19341	XM_624973.1	FBgn0051155	Rpb7
AM11908	GB19355	XM_395010.3	FBgn0038364	CG4699
AM11918	GB19365		FBgn0003943	Ubi-p63E
AM11919	GB30405	XM_624022.2	FBgn0031912	CG5261
AM11921	GB19368	XM_395416.3	FBgn0036184	CG7351
AM11936	GB19383	XM_394179.3	FBgn0033309	CG8735
AM11941	GB19388	XM_001119845.1	FBgn0047135	CG32276
AM11942	GB19389	XM_001120996.1	FBgn0004872	piwi
AM11943	GB19390	XM_395876.3	FBgn0015806	S6k
AM11945	GB30228	NM_001011616.1	FBgn0010385	Def
AM11951	GB19398	XM_624245.2	FBgn0034129	CG15925
AM11955	GB19403	XM_396990.3	FBgn0051368	CG31368
AM11956	GB19404	XM_394667.2	FBgn0032816	CG10447
AM11968	GB19416	XM_392823.3	FBgn0053158	CG33158
AM11971	GB19419	XM_001122221.1	FBgn0020503	CLIP-190
AM11977	GB19425	XM_623763.2	FBgn0024352	Hop
AM11980	GB19428	XM_001122065.1	FBgn0053099	CG33099
AM11981	GB19429	XM_392307.3	FBgn0038826	CG17838
AM11997	GB19446	XM_393820.3	FBgn0037008	CG5047
AM12003	GB19452		FBgn0040323	GNBP1
AM12004	GB19453	XM_392197.3	FBgn0050172	CG30172
AM12005	GB30242	NM_001040221.1
AM12014	GB19462	XM_394380.3	FBgn0052138	CG32138
AM12022	GB19470		FBgn0013469	klu
AM12030	GB19478	XM_395995.3	FBgn0035672	CG6600
AM12033	GB19481	XR_014890.1	FBgn0017566	ND75
AM12040	GB19488
AM12048	GB19496		FBgn0042627	v(2)k05816
AM12049	GB19497	XM_001122017.1	FBgn0024150	Ac78C
AM12053	GB19501	XM_392078.3	FBgn0038774	CG5023
AM12055	GB19503	XM_623127.2	FBgn0001219	Hsc70-4
AM12061	GB19509	XM_396656.3	FBgn0010620	Sip1
AM12063	GB30504	XM_391862.3	FBgn0015587	p120ctn
AM12066	GB19514	XM_393868.3	FBgn0037816	CG6345
AM12074	GB19522	XM_623057.2	FBgn0027087	Aats-his
AM12086	GB19534	XM_624520.2	FBgn0027538	beta4GalNAcTA
AM12089	GB30211		FBgn0000462	dl
AM12090	GB19538	XM_396976.3	FBgn0032818	CG10628
AM12095	GB19543	XM_001120970.1
AM12112	GB19560	XM_001123029.1	FBgn0022070	l(2)k07824
AM12116	GB19564	XM_396053.3	FBgn0028527	CG18507
AM12122	GB19570	XM_393051.3	FBgn0040078	pont
AM12128	GB19576		FBgn0038814	CG15923
AM12158	GB19606	XM_394758.3	FBgn0014863	Mlp84B
AM12189	GB19638		FBgn0052580	CG32580
AM12190	GB19639	XM_392112.3	FBgn0024978	CG2713
AM12200	GB19651	XM_623696.2	FBgn0029976	CG1514
AM12207	GB19658	XM_001122296.1	FBgn0031708	CG7382
AM12210	GB19661	XM_397316.3	FBgn0022943	Cbp20
AM12218	GB19670	XM_392390.2	FBgn0038516	CG5840
AM12224	GB19676	XM_392473.3	FBgn0037703	CG8165
AM12252	GB19705	XM_624363.2	FBgn0033272	CG8707
AM12281	GB19734	XM_001122952.1	FBgn0038583	CG7183
AM12287	GB19740		FBgn0036732	Oatp74D
AM12288	GB19741	XM_001119855.1	FBgn0034858	eIF2B-delta
AM12302	GB19755	XM_001121364.1	FBgn0036117	CG6321
AM12310	GB19763		FBgn0036321	CG14120
AM12314	GB19767	XM_397572.3
AM12322	GB19775		FBgn0020503	CLIP-190
AM12323	GB19776
AM12329	GB19782	XM_395959.3	FBgn0027610	CG8790
AM12342	GB19795	XM_625040.2	FBgn0031280	CG3561
AM12344	GB19797	XM_001119981.1	FBgn0000473	Cyp6a2
AM12356	GB19809	XM_001121601.1	FBgn0036859	CG14085
AM12358	GB19811	NM_001011640.1	FBgn0039203	CG13618
AM12366	GB19819	XM_392481.3	FBgn0004577	Pxd
AM12370	GB19823	XM_396911.3	FBgn0037679	CG8866
AM12379	GB19832	XM_392145.3	FBgn0030592	CG9514
AM12397	GB19850		FBgn0010218	Cpn
AM12403	GB19856	XM_392730.3	FBgn0051265	CG31265
AM12404	GB19857	XM_623217.2	FBgn0003884	alphaTub84B
AM12407	GB19860	XM_392147.3	FBgn0001220	Hsc70-5
AM12420	GB19873	XM_391829.3	FBgn0000171	bel
AM12422	GB19875	XM_001122114.1	FBgn0034364	CG5493
AM12425	GB19878	XM_393513.3	FBgn0028686	Rpt3
AM12426	GB19879	XM_393077.3	FBgn0032979	CG1832
AM12427	GB19880	XM_392910.3	FBgn0037027	CG3680
AM12432	GB19885	XR_015030.1	FBgn0027580	CG1516
AM12444	GB19897	XM_001123195.1	FBgn0052130	stv
AM12446	GB19899		FBgn0010278	Ssrp
AM12448	GB19901	XM_392375.3	FBgn0004210	puc
AM12467	GB19920	XM_395652.3	FBgn0050290	CG30290
AM12514	GB19967	XM_392001.3	FBgn0038037	Cyp9f2
AM12536	GB19989	XM_001120164.1	FBgn0030801	CG4875
AM12543	GB19996	XM_624302.2	FBgn0035772	Sh3beta
AM12549	GB20002	XM_395998.3
AM12550	GB20003	XR_015026.1	FBgn0015737	Hmu
AM12567	GB20020	XM_394690.1	FBgn0030590	CG9518
AM12572	GB20025	XM_001122306.1	FBgn0030456	CG4332
AM12586	GB20039		FBgn0035588	CG10672
AM12592	GB20045	XM_624997.2	FBgn0035470	CG14980
AM12594	GB20047	XM_397320.3	FBgn0003008	or
AM12598	GB20051	XM_001122799.1	FBgn0020309	crol
AM12603	GB20055		FBgn0002921	Atpalpha
AM12604	GB20056	XM_001120800.1	FBgn0066303	CG33932
AM12611	GB20063	XM_393654.3	FBgn0028494	CG6424
AM12618	GB20070	NM_001040259.1	FBgn0032381	CG14934
AM12621	GB20073
AM12624	GB20076	XM_392833.3	FBgn0033109	coro
AM12627	GB20079	XM_392299.3	FBgn0052380	SMSr
AM12645	GB20097	XM_001121076.1	FBgn0036853	mRpL21
AM12652	GB20104	XM_001120066.1	FBgn0053909	His4:CG33909
AM12655	GB20108	XM_392898.3	FBgn0033438	Mmp2
AM12658	GB20111	XM_624105.2	FBgn0032206	CG31873
AM12661	GB20114	XM_624617.2	FBgn0064225	RpL5
AM12662	GB20115	XM_394095.3	FBgn0034938	CG3803
AM12664	GB20117	XM_624764.2
AM12676	GB20129	XM_392636.3	FBgn0002777	mnb
AM12677	GB20130	XM_396724.3	FBgn0053096	CG33096
AM12695	GB20149		FBgn0037653	CG11982
AM12723		NM_001040269.1
AM12739	GB30204	XM_001122849.1	FBgn0003177	pyd
AM12743	GB30162	XM_001120242.1
AM12746	GB30328		FBgn0030291	CG1738
AM12752		DB752784
AM12756	GB30320		FBgn0045495	Gr28b
AM12762	GB30366	NM_001040208.1	FBgn0010403	Os-E
AM12765		XM_001123192.1
AM12773		XM_393445.3
AM12774	GB10498	XM_624358.2	FBgn0033518	Prx2540-2
AM12781	GB30362	XR_014951.1	FBgn0002565	Lsp2
AM12790	GB11487	XM_392683.2	FBgn0025631	CG4322
AM12798	GB14562	XM_395896.3	FBgn0040378	CG13758
AM12801	GB14865	NM_001011592.1	FBgn0029508	Tsp42Ea
AM12804	GB16134	XM_624504.2	FBgn0036769	Tsp74F
AM12828		NW_001260222.1
AM12840		DB767869
AM12845		BI514524
AM12852R		DB780974
AM12853	GB17056	XM_393381.3	FBgn0004432	Cyp1
AM12854R		DB778019
AM12855		DB761935
AM12865R
AM12866		DB744174
AM12867		NW_001253510.1
AM12870		XM_001122661.1	FBgn0001124	Got1
AM12887R
AM12898R		BI515573
AM12901
AM12902		BI504948

## Sheet: ST3a
Supplementary Table 3: The 302 common, significantly, differently expressed transcripts in Colonies 1 and 2 (FDR<0.01) and their log-2 transformed, normalized, relative fold-expression values across treatment groups.
					Colony 1, log-2 transformed, normalized, relative fold expression values				Colony 2, log-2 transformed, normalized, relative fold expression values
Transcript	Honey bee ID	Entrez Gene ID	Flybase Gene ID	Gene Name	Control	Saline	Bead	Bacteria	Control	Saline	Bead	Bacteria
AM00028R		NW_001253127.1			-0.144633	-0.623845	-0.255303	1.02378	-0.0582391	0.650843	-0.122277	-0.470327
AM00036		NW_001253520.1			-0.16941	0.120553	-0.585384	0.63424	-0.0827374	0.46594	-0.051878	-0.331325
AM00054		NW_001253310.1			-0.0523107	-0.0690756	-0.225217	0.346603	-0.234708	-0.415322	0.21258	0.437451
AM00102	GB30100	XM_001120032.1	FBgn0036117	CG6321	-0.725484	0.57495	0.151422	-0.000888301	1.00281	-0.391931	-0.0239981	-0.586881
AM00328	GB30336	XM_001120676.1	FBgn0037069	CG7658	0.843673	0.49247	-0.926311	-0.409832	0.691632	-0.353643	0.0560804	-0.39407
AM00360	GB17782	NM_001011642.1	FBgn0035544	CG15021	-0.908703	0.185742	-0.279308	1.00227	-0.681954	-0.661324	0.406496	0.936783
AM00365R		DB741728			0.148377	0.120315	0.0696825	-0.338375	-0.160107	0.324696	-0.0138241	-0.150764
AM00374		DB755778			-0.885973	0.409625	0.492529	-0.0161816	-0.802379	0.187879	-0.0735413	0.688041
AM00437R		DB731866			-1.04818	0.171388	-0.356816	1.2336	-0.587853	-0.331197	0.290282	0.628768
AM00439		DB732027			-0.418134	0.476372	0.147688	-0.205927	-0.058896	0.339648	0.313515	-0.594267
AM00464		BP875367			-0.74266	0.483736	-0.200903	0.459827	-0.31895	0.344244	-0.16653	0.141235
AM00523		DB734996			-0.0647956	0.463268	-0.689972	0.291499	-0.0429987	0.383038	-0.00733386	-0.332705
AM00562		DB735864			0.423066	0.0894488	-0.24691	-0.265605	0.625682	-0.0571267	-0.200763	-0.367792
AM00692		DB768585			-0.452005	0.237805	0.13495	0.0792504	-0.851808	0.205241	0.0382135	0.608353
AM00720		DB769413			0.896557	-0.0691852	-0.610082	-0.21729	1.0185	-0.231685	-0.184544	-0.602269
AM00721		DB742544			0.453302	-0.118863	-0.0274176	-0.307022	0.475091	-0.281642	-0.144718	-0.0487314
AM00722		DB769462			0.0102507	0.25745	0.0100466	-0.277747	-0.26844	0.111563	0.157209	-0.000332391
AM00742		DB770600			-0.346465	-0.0548243	0.143248	0.258042	-0.50642	0.0580411	0.0682813	0.380097
AM00797		XM_001122849.1			0.544831	0.0447035	-0.131404	-0.458131	2.17424	-0.616034	-0.503381	-1.05482
AM00845		DB774539			-0.313805	-0.155127	-0.32674	0.795673	-0.0680587	-0.640353	0.265294	0.443118
AM00929		DB777777			-0.200228	-0.501261	1.10696	-0.405474	0.634886	-0.131687	-0.172886	-0.330313
AM00963R		DB752840			-0.629971	0.00381265	-0.57354	1.1997	-0.490722	-0.648986	0.191836	0.947872
AM01005		DB735557			-0.759336	0.479952	0.209956	0.0694283	-0.202804	0.335615	-0.0598611	-0.07295
AM01045		BI502856			-0.592518	0.466027	0.132256	-0.00576497	-0.48058	0.151208	-0.165298	0.49467
AM01069		XM_001121830.1	FBgn0011219	Bsg	-0.176028	0.360959	-0.0308977	-0.154034	-0.394555	-0.318046	0.131048	0.581553
AM01098		XM_624401.2	FBgn0036290	CG10638	-0.0861506	0.413454	-0.274334	-0.0529692	0.318174	0.096764	0.0538115	-0.468749
AM01107		BI503424			-0.0744651	0.153882	-0.222504	0.143087	-0.217059	0.0501698	-0.109207	0.276096
AM01146		BI503800			-0.493918	0.334737	-0.504413	0.663593	-0.75986	-0.655873	0.465154	0.95058
AM01191		BI504286			-0.844927	0.30069	-0.286816	0.831054	-0.3717	-0.157541	-0.0417302	0.570971
AM01199		BI502914			0.550171	0.00429628	-0.238278	-0.31619	0.155555	0.0565333	0.0985453	-0.310633
AM01300		BI505315			-0.652304	0.508305	0.171208	-0.027208	-0.355997	0.111905	-0.118076	0.362167
AM01414		BI506405			-0.153243	0.416159	-0.273049	0.0101331	-0.236983	0.0367503	-0.0392275	0.23946
AM01468		BI503197			0.366079	-0.173972	0.0552239	-0.247331	0.473296	-0.009565	-0.118456	-0.345275
AM01539		BI507757			-0.184203	0.720558	-0.0626942	-0.473661	-0.188454	0.227869	0.09395	-0.133365
AM01576		BI505813			-0.978274	0.0983678	0.31464	0.565267	-0.946561	0.070694	0.0656909	0.810176
AM01618		BI505621			-0.753138	0.308566	0.221831	0.222741	-0.18713	0.456203	-0.138637	-0.130436
AM01686		NW_001253388.1			0.324202	0.0700585	0.00900954	-0.40327	0.424581	0.00112683	-0.137527	-0.28818
AM01702		BI506238			-0.283663	0.365287	0.0932107	-0.174835	-0.406985	0.281787	0.0308485	0.0943501
AM01767		BI507593			-0.423829	0.288242	0.344614	-0.209027	-0.454375	0.213658	-0.0241528	0.26487
AM01776		BI510083			0.357856	-0.29938	-0.161655	0.103179	0.238433	-0.221648	0.0928023	-0.109587
AM01797		BE844627			-0.187312	-0.305535	0.194571	0.298277	0.151962	0.108865	0.157582	-0.418409
AM01865		BI511016			0.291423	-0.283634	-0.105187	0.0973978	0.399947	0.0533263	-0.169485	-0.283789
AM01868		BI511022			-0.406897	0.365851	0.197026	-0.15598	-0.406071	0.321707	0.0510733	0.0332913
AM01915		BI511520			0.0732653	0.447856	-0.09465	-0.426471	-0.600931	0.20173	0.211417	0.187784
AM01916		BI511573			0.548667	0.067052	-0.0350571	-0.580662	0.600915	-0.146581	-0.15599	-0.298343
AM01957		BI511954			-0.425583	0.141045	-0.00566221	0.2902	-0.227434	-0.0755811	-0.0553353	0.358351
AM02020		NW_001253062.1			-0.130227	-0.207155	0.689681	-0.352299	0.399296	0.117195	-0.114913	-0.401578
AM02034		BI512491			0.141447	0.259115	-0.0569298	-0.343632	0.261536	0.196511	-0.0658493	-0.392198
AM02046		BI512646			-0.513171	0.365263	0.25465	-0.106741	0.248592	0.163917	0.0918438	-0.504352
AM02216		BI513893			0.0651116	-0.131787	0.021642	0.0450335	0.161477	-0.0555483	0.10519	-0.211118
AM02251		BI514295			-0.413137	0.584464	-0.0287446	-0.142582	-0.221064	0.416471	-0.125949	-0.0694574
AM02262		BI514378			-0.417637	-0.260849	-0.00418075	0.682667	-0.316698	-0.422693	0.271453	0.467939
AM02286					-0.732914	0.345708	0.35637	0.0308358	-0.159195	-0.334652	0.290514	0.203333
AM02294		DB779880			-0.572628	0.614615	0.25308	-0.295067	0.228374	0.153376	-0.162623	-0.219127
AM02360		XM_394487.3			0.29926	-0.124484	-0.530534	0.355758	0.445862	-0.0554355	-0.171902	-0.218524
AM02372		NW_001253102.1			-0.372093	0.376801	-0.0687903	0.064083	-0.446471	0.262434	-0.0181438	0.20218
AM02398		BI515191			-0.359367	0.332883	0.394207	-0.367723	-0.000909156	0.178673	0.0124135	-0.190177
AM02532		BI516493			-0.438277	0.58672	-0.0524854	-0.0959577	-0.375341	0.230206	-0.0155063	0.160641
AM02601		BI517063			-0.60618	0.681664	0.305319	-0.380804	-0.400017	-0.0534618	0.238227	0.215252
AM02624R					-0.36709	-0.175081	0.41281	0.12936	0.0925821	-0.282914	0.0817434	0.108589
AM02742	GB10114	XM_393807.3	FBgn0043364	cbt	0.539332	-0.905902	0.0884766	0.278093	0.698856	-0.516	-0.136666	-0.0461897
AM02790	GB10162	XM_395329.2	FBgn0031639	mRpS2	0.269993	-0.0999684	-0.117394	-0.0526304	0.383204	-0.0661265	-0.124453	-0.192625
AM02836	GB10209	XM_624594.2	FBgn0038405	CG8927	0.557249	-0.512503	0.156378	-0.201124	1.17608	-0.420208	-0.349633	-0.406236
AM02905	GB10275	XM_392313.3	FBgn0003887	betaTub56D	-0.583063	0.547394	0.294357	-0.258688	-0.700059	-0.17326	0.385557	0.487762
AM02940	GB10310	XM_623071.2			-0.783227	0.534559	0.122266	0.126402	-0.833892	0.16681	0.103206	0.563876
AM02951	GB10321	XM_001122830.1	FBgn0038422	CG14880	0.684034	0.0218605	-0.408722	-0.297172	0.302226	-0.241096	-0.128072	0.0669414
AM02968	GB10338		FBgn0023526	CG2865	-0.474164	0.0587039	0.208669	0.206791	-0.3968	-0.266101	0.0391522	0.623749
AM03060	GB10432	XM_001120447.1	FBgn0040732	CG16926	0.673202	-0.0490025	-0.218157	-0.406042	0.418319	-0.228663	-0.0532002	-0.136456
AM03073	GB10445	XM_391824.2	FBgn0053529	Rapgap1	-0.0798675	0.475088	-0.443489	0.0482685	-0.195444	0.1883	-0.0900707	0.0972138
AM03083	GB10455	XM_001119887.1	FBgn0030136	RpS28b	0.398258	-0.0408019	-0.154746	-0.20271	0.355698	-0.0949217	0.00615019	-0.266927
AM03096	GB10469	XM_392617.3	FBgn0017590	klg	-0.846298	0.615637	-0.169758	0.400418	-0.809572	0.249629	0.29973	0.260212
AM03136	GB10509	XM_396657.3	FBgn0027335	l(1)G0003	-0.447288	0.471703	-0.0582599	0.0338447	-0.369628	0.0858228	-0.0431606	0.326966
AM03139	GB10512	XM_624938.2	FBgn0021979	l(2)k09913	-0.0625407	0.326316	-0.0916245	-0.172151	0.2456	0.0728759	-0.037728	-0.280748
AM03141	GB10514	XM_391936.3	FBgn0003884	alphaTub84B	-0.390255	0.608467	0.00130799	-0.219519	-0.489691	0.081314	-0.026586	0.434963
AM03192	GB10565	XM_392808.3	FBgn0028978	trbl	-0.401037	0.352859	0.171842	-0.123665	-0.229914	-0.138255	-0.204281	0.572451
AM03195	GB10568	XM_392521.3	FBgn0035392	CG1271	0.754935	0.0802901	-0.273725	-0.5615	0.75268	0.234196	-0.367833	-0.619042
AM03201	GB10574	XM_397025.3	FBgn0027593	CG3799	-0.515936	-0.0165178	-0.0705754	0.603029	-0.0199685	-0.210041	-0.0666147	0.296624
AM03282	GB10655	XM_001121009.1	FBgn0000250	cact	-0.371183	0.0345111	-0.147724	0.484396	-0.902027	-0.0203606	0.0923853	0.830002
AM03293	GB10666	XM_001120130.1			0.385618	-0.384025	0.0703318	-0.0719254	0.572796	-0.107687	-0.425335	-0.0397737
AM03308	GB10683	XM_001122667.1	FBgn0033603	CG13214	0.251459	0.0345507	-0.332324	0.0463143	0.649452	-0.135854	-0.182774	-0.330824
AM03333	GB10708	XM_397526.3	FBgn0052055	CG32055	-1.20495	0.794737	-0.393458	0.803669	-0.845915	-0.138059	0.445065	0.538909
AM03342	GB10717	XM_392501.3	FBgn0002789	Mp20	0.018181	0.359081	-0.18661	-0.190652	-0.342409	0.0171766	0.211262	0.11397
AM03524	GB10899	XM_001122440.1	FBgn0000083	AnnIX	-0.515287	0.259157	0.0593224	0.196808	-0.699487	0.489517	0.0123945	0.197576
AM03569	GB10944	XM_001120867.1			0.834833	-0.0976537	-0.309523	-0.427656	0.54386	-0.0717667	-0.120704	-0.351389
AM03590	GB10967	XM_392995.3	FBgn0015276	Pcmt	0.345225	-0.234183	-0.0776161	-0.0334263	0.209841	-0.0141346	0.00611516	-0.201822
AM03618	GB10995	XM_001121420.1	FBgn0053205	CG33205	-0.287663	0.750833	0.088035	-0.551205	-0.428575	-0.14229	0.303529	0.267335
AM03683	GB11059	XM_392490.3	FBgn0016724	RfaBp	0.87451	0.0624006	-0.37738	-0.559531	0.469776	-0.0709537	0.0491967	-0.448019
AM03750	GB11126	XM_001123278.1	FBgn0032116	CG3759	-0.563391	0.0520439	0.200765	0.310582	-0.551672	-0.162796	-0.156466	0.870933
AM03807	GB11183	XM_001121830.1	FBgn0011219	Bsg	-0.26446	0.308932	0.0322058	-0.0766782	-0.183009	0.123651	-0.118409	0.177766
AM03851	GB11228	XM_624496.2	FBgn0004828	His3.3B	-0.402027	0.0104043	0.410845	-0.0192223	-0.319291	-0.0594167	0.0873786	0.291329
AM03908	GB11285	XM_001121020.1	FBgn0051739	CG31739	0.369471	0.143185	-0.159472	-0.353184	0.15001	-0.0642026	0.178712	-0.264519
AM03921	GB11298		FBgn0032213	CG5390	-0.239423	0.611766	-0.0268958	-0.345447	-0.505414	0.232047	0.0763631	0.197004
AM03978	GB11357	XM_001120957.1	FBgn0034878	pita	-0.0651406	0.00142191	0.142861	-0.079142	0.22081	-0.152808	-0.0248774	-0.0431246
AM04130	GB11510	XM_623998.1	FBgn0032634	Rpb11	0.274793	-0.355053	-0.0871337	0.167394	0.390212	0.0492157	-0.108302	-0.331126
AM04181	GB11561	XM_623709.2	FBgn0038585	CG7993	0.474765	-0.211533	-0.068487	-0.194745	0.633277	0.00189753	-0.0965558	-0.538618
AM04285	GB11665	XM_396769.3			-0.570166	0.642648	0.0921157	-0.164597	-1.08034	0.0631078	0.744276	0.27296
AM04318	GB11698	XM_623066.2	FBgn0035501	CG1299	-0.635855	0.720216	0.00299949	-0.0873603	-0.464648	-0.160615	0.144744	0.480519
AM04392	GB11773		FBgn0036254	CG5645	-0.390128	0.240247	-0.131091	0.280972	-0.302051	-0.081428	0.0456887	0.33779
AM04433	GB11814	XM_001121288.1	FBgn0051974	CG31974	1.04065	0.254712	-0.561583	-0.733776	0.826175	-0.265335	-0.151169	-0.409671
AM04448	GB11829	XM_397458.3	FBgn0036305	CG10984	0.660288	0.340791	-0.635255	-0.365823	-0.535946	0.218203	0.160108	0.157635
AM04449	GB11830	XM_395392.3	FBgn0027094	Aats-ala	-0.373522	-0.278628	0.170188	0.481961	-0.0557754	0.173453	0.239416	-0.357094
AM04477	GB11858	XM_392425.3	FBgn0001139	gro	-0.415446	0.203675	0.294369	-0.0825972	-0.638856	0.150711	0.0396869	0.448459
AM04523	GB11906	XM_392115.3	FBgn0034915	eIF6	-0.377141	0.279458	-0.0589984	0.156681	-0.522349	0.0794044	0.122174	0.32077
AM04565	GB11947		FBgn0050011	gem	0.20913	-0.0720456	0.0282859	-0.16537	0.318382	0.155892	-0.172438	-0.301836
AM04671	GB12054	XM_624769.1	FBgn0039620	CG1443	0.857186	0.316915	-0.153453	-1.02065	0.396908	-0.292552	-0.229698	0.125342
AM04684	GB12067	XM_624156.2	FBgn0014877	Roe1	0.192735	-0.118683	0.0769989	-0.151051	0.483564	-0.144803	-0.0675332	-0.271228
AM04780	GB12159		FBgn0043903	dome	-0.846707	0.89376	-0.0353835	-0.0116698	-1.23839	0.831313	0.479962	-0.072884
AM04810	GB12189	XM_392423.3	FBgn0039304	CG10425	-0.231633	0.0603286	-0.251826	0.42313	-0.142515	-0.0113063	0.133396	0.0204249
AM04821	GB12201	XM_391948.3	FBgn0030234	CG15211	-0.358286	0.587197	0.0655519	-0.294463	-0.47575	-0.0661697	0.104533	0.437387
AM04830	GB12210	XM_001122336.1	FBgn0038492	CG4090	-0.293791	0.564436	0.115509	-0.386155	-0.584599	0.172524	0.0470325	0.365042
AM04832	GB30215	XM_001119924.1	FBgn0001297	kay	-0.372127	0.38282	-0.0852429	0.0745499	-0.551913	-0.0757809	0.0539139	0.57378
AM04851	GB12231	XM_624041.2	FBgn0015222	Fer1HCH	-0.317421	0.000860853	-0.416605	0.733165	-0.087691	-0.0282728	0.0715913	0.0443725
AM04896	GB12277	XM_395483.3	FBgn0031635	CG15626	-0.154179	0.483803	-0.293296	-0.0363286	-0.317676	0.158182	-0.0409913	0.200485
AM05018	GB12400	XM_395079.3	FBgn0034166	CG6472	-0.477497	0.502271	0.183903	-0.208676	-0.615516	0.203365	0.396025	0.0161264
AM05066	GB12449		FBgn0028490	CG31705	0.955595	-0.684391	0.249015	-0.52022	1.87206	-0.798428	-0.55096	-0.52267
AM05123	GB12506	XM_392511.3	FBgn0030719	eIF5	-0.529365	0.042941	0.340345	0.146079	-0.662122	0.135641	0.205396	0.321085
AM05159	GB30574		FBgn0016977	spen	-0.395699	0.404716	0.090915	-0.0999318	-0.44155	0.111862	-0.0138903	0.343578
AM05162	GB12546	NM_001013359.1	FBgn0036875	CG9449	-0.748935	0.0740869	0.0613454	0.613503	-0.125755	-0.0899186	-0.214358	0.430032
AM05178	GB12562	XM_391968.3			0.477179	0.060739	-0.168082	-0.369837	0.254183	0.137985	-0.141296	-0.250872
AM05183	GB12567	XM_624222.2	FBgn0027348	bgm	0.885522	-0.0593235	-0.385522	-0.440676	0.910839	-0.0679437	-0.263334	-0.579561
AM05219	GB12603		FBgn0050373	CG30373	0.173285	-0.00486511	-0.185164	0.0167438	0.191257	0.077479	5.00156e-05	-0.268786
AM05262	GB12647	XM_393437.3	FBgn0002069	Aats-asp	0.666574	-0.107033	-0.482085	-0.0774567	0.731069	-0.178687	-0.158554	-0.393828
AM05367	GB12752	XM_393585.3	FBgn0002887	mus201	-0.482489	0.104874	-0.354049	0.731664	-0.409292	-0.791017	0.22358	0.976729
AM05374	GB12759	XM_395800.3	FBgn0015617	Cdk7	0.55575	-0.266277	-0.296627	0.00715368	0.341873	-0.0561889	-0.100624	-0.18506
AM05412	GB12797	XM_392397.3	FBgn0027560	Tps1	0.808695	0.221333	-0.142225	-0.887803	1.16266	-0.525567	-0.155543	-0.481549
AM05474	GB12860	XM_624635.2	FBgn0035121	Tudor-SN	-0.4209	0.570145	0.152506	-0.301751	-0.652863	0.240038	0.260794	0.152031
AM05582	GB12969	XM_001121480.1			-0.918872	0.599099	0.371027	-0.0512541	-1.064	0.313876	0.213008	0.537113
AM05619	GB13008		FBgn0036078	Or67c	-0.244652	-0.164149	-0.461136	0.869937	-0.76019	-0.432142	0.294736	0.897596
AM05638	GB13028	XM_001120895.1			-1.26261	0.786769	-0.0357218	0.511565	-0.687613	-0.436473	-0.316835	1.44092
AM05659	GB13049	XM_394471.1	FBgn0003887	betaTub56D	-0.975012	0.709276	0.60155	-0.335814	-0.710646	-0.247613	0.349483	0.608776
AM05788	GB30293	XM_395522.3	FBgn0034479	CG8654	-0.507011	0.26111	-0.101397	0.347298	-0.28234	0.302806	-0.0255892	0.00512319
AM05797	GB13188	XM_393103.3	FBgn0038564	CG7785	0.468685	-0.00931787	-0.32353	-0.135837	0.331151	-0.104293	-0.0672372	-0.159621
AM05971	GB13368	XM_393423.3	FBgn0030737	CG9914	0.146781	0.365222	-0.162963	-0.349041	-0.560819	-0.129251	0.380278	0.309792
AM05983	GB13380	NM_001011626.1	FBgn0000308	chic	0.192945	0.14126	-0.443181	0.108976	-0.371482	-0.142305	0.182753	0.331034
AM05984	GB30507	XM_624267.2	FBgn0000212	brm	-0.298091	-0.18567	0.124075	0.359686	0.314127	-0.130938	0.0336327	-0.216822
AM06025	GB13421	XM_393160.3	FBgn0033383	CG8057	0.763133	-0.194991	-0.324571	-0.24357	0.59364	-0.229936	-0.145599	-0.218105
AM06029	GB13425	XM_393936.3	FBgn0031745	CG8965	-0.300151	0.287983	0.276878	-0.26471	-0.145846	0.214662	-0.259821	0.191005
AM06039	GB13435	XM_001123359.1			-0.515728	0.167489	0.228564	0.119676	-0.233866	-0.154866	0.118424	0.270308
AM06091	GB13488	XM_394764.3			-0.618621	0.324324	0.157613	0.136684	-0.8395	0.186808	0.0445873	0.608104
AM06109	GB13507	XM_001121618.1	FBgn0032726	CG10621	0.481071	-0.0103684	-0.293678	-0.177024	0.368337	-0.010096	0.107763	-0.466003
AM06179	GB13578		FBgn0031973	CG7219	-0.337181	0.745581	-0.61864	0.21024	-0.556125	0.333747	-0.000112469	0.22249
AM06202	GB13602		FBgn0039084	CG10175	0.511804	-0.265727	-0.23934	-0.00673815	0.634131	-0.339529	-0.0321255	-0.262476
AM06214	GB13615	XM_624835.2	FBgn0063923	Kaz1-ORFB	-0.550969	0.869588	0.0478049	-0.366424	0.411376	-0.114553	0.105632	-0.402455
AM06271	GB13673	XM_394743.2	FBgn0030387	Pkcdelta	-0.424397	0.455299	0.132383	-0.163285	-0.361957	0.0144977	0.142893	0.204565
AM06287	GB13689	XM_623750.2	FBgn0028327	l(1)G0320	-0.240264	0.529713	-0.213722	-0.0757272	-0.387944	0.243482	0.0758009	0.0686608
AM06304	GB13706		FBgn0011640	lark	-0.390444	0.157167	-0.177262	0.410539	-0.145789	-0.327807	0.167317	0.306279
AM06340	GB30359	XM_624623.2	FBgn0014018	Rel	-0.321342	0.125557	-0.0985179	0.294303	-0.509881	0.060768	-0.0270093	0.476122
AM06567	GB13969	XM_392367.3	FBgn0035498	Fit1	-0.224314	0.2621	0.159051	-0.196838	-0.00628283	0.150094	0.0244014	-0.168213
AM06590	GB13992	XM_624297.2	FBgn0038373	CG4546	0.734027	-0.243266	-0.0107378	-0.480023	0.102911	-0.0576107	0.287938	-0.333238
AM06643	GB14044	XM_001121032.1	FBgn0030051	CG2056	-1.49761	0.971323	-0.104419	0.630704	-1.80669	0.680813	0.363516	0.762361
AM06681	GB30528	XM_001122743.1	FBgn0037711	CG8228	-0.866704	0.101524	-0.0813443	0.846524	-0.713943	-0.60648	0.224176	1.09625
AM06728	GB14128	XR_015052.1	FBgn0052264	CG32264	-0.390621	0.263118	-0.0984332	0.225937	-0.366205	0.0179377	0.0125755	0.335692
AM06860	GB14261	XM_001120220.1	FBgn0031381	NPC2	-0.620229	0.12768	-0.46632	0.958869	-0.512513	-0.479924	0.275237	0.7172
AM06884	GB14284	XM_392401.3	FBgn0022359	Sodh-2	0.77582	0.147441	-0.18608	-0.737181	0.644341	-0.111161	-0.327724	-0.205457
AM06887	GB14287	XM_625031.2	FBgn0038996	mRpL45	0.480235	-0.144939	0.0301666	-0.365463	0.615732	0.0533921	-0.115234	-0.55389
AM06948	GB14350	XM_395333.3	FBgn0039150	CG13605	0.387045	-0.189877	-0.0810388	-0.116129	0.360192	-0.0809111	0.0163013	-0.295582
AM07032	GB14434	XM_397411.3	FBgn0030608	Lsd-2	-0.593459	0.417064	-0.035923	0.212318	-0.888455	0.169653	-0.0571568	0.775958
AM07033	GB14435	XM_001120006.1	FBgn0011296	l(2)efl	-0.564315	0.422834	0.186997	-0.0455163	-0.898261	0.0880648	-0.0605022	0.870699
AM07127	GB14529	XM_392429.3	FBgn0003138	Ptp61F	-0.631026	0.315045	0.113282	0.202699	-0.399059	0.275057	0.132169	-0.00816759
AM07141	GB14542	XM_624528.2	FBgn0015872	Drip	-0.807056	0.514969	0.378022	-0.0859353	-0.822824	-0.027525	0.306083	0.544266
AM07226	GB14629	XM_397175.2	FBgn0025625	CG4290	-0.164083	0.714421	-0.189164	-0.361174	-0.303169	0.688447	-0.489414	0.104136
AM07227	GB14630	XM_001120711.1			-0.388115	0.100795	-0.0833381	0.370658	-0.361576	-0.181541	0.211176	0.331941
AM07242	GB14645	XM_001120277.1	FBgn0039484	CG6124	0.261087	0.403987	-0.121746	-0.543327	-0.406573	-0.066955	-0.475905	0.949433
AM07274	GB14677	XM_395924.2	FBgn0039241	CG11089	0.474165	-0.221816	-0.190757	-0.0615924	0.38035	-0.210885	-0.252419	0.0829542
AM07307	GB14710	XM_393931.1	FBgn0038738	CG4572	-0.561163	0.210588	-0.109683	0.460258	-0.417443	-0.136134	0.407029	0.146549
AM07353	GB14758	XM_392456.3			0.43097	-0.86013	-0.0316795	0.460839	-0.642847	-0.104041	0.356602	0.390285
AM07398	GB14803	XM_393963.2	FBgn0003748	Treh	-0.115427	0.429218	0.0602306	-0.374022	-0.474872	-0.0417703	0.322523	0.194119
AM07444	GB14849	XM_624369.2	FBgn0033735	CG8525	0.189195	0.311557	-0.184093	-0.316659	0.279664	0.101275	-0.140508	-0.24043
AM07446	GB14851	XM_623898.2	FBgn0002789	Mp20	-0.114262	0.645815	-0.39913	-0.132423	-0.6318	0.0761624	0.428187	0.127451
AM07494	GB14902	XM_001119905.1	FBgn0034137	CG4945	-0.403335	-0.324712	-0.123197	0.851244	-0.0412403	0.55046	0.106271	-0.615491
AM07532	GB14941	XM_625016.2	FBgn0036135	mRpL2	0.744432	-0.116078	-0.23284	-0.395515	0.593751	-0.0979941	-0.0381482	-0.457609
AM07553	GB14962	XM_624852.1	FBgn0027594	drpr	-0.352085	-0.270842	-0.284743	0.907669	-0.529798	-0.396677	0.311878	0.614597
AM07596	GB15005	XM_624765.2	FBgn0033800	Spt-I	0.634409	-0.0722857	-0.36604	-0.196084	0.182747	0.0063778	-0.0106711	-0.178454
AM07597	GB15006	XM_001120690.1	FBgn0034001	mRpL41	0.512984	-0.156942	-0.265502	-0.0905398	0.545394	0.0155103	-0.277071	-0.283833
AM07607	GB15016	XM_393090.3	FBgn0001218	Hsc70-3	-0.116993	0.330364	0.374491	-0.587863	-0.424428	0.0140267	0.199086	0.211315
AM07679	GB15088	XM_624503.2	FBgn0038868	CG5862	0.305402	-0.486029	0.121624	0.059003	0.108393	0.0780313	0.047996	-0.23442
AM07691	GB15100	XM_001121205.1	FBgn0028886	CG15279	-0.347113	0.0989262	0.215285	0.0329018	-0.417151	0.172795	-0.189282	0.433638
AM07756	GB15167	XM_391854.3	FBgn0013305	Nmda1	-0.139544	0.0813145	0.0466516	0.0115779	-0.465439	-0.0584337	0.0491839	0.474689
AM07768	GB30316	XM_392711.3	FBgn0039800	CG11314	1.07586	0.220062	-0.341611	-0.954306	0.408944	0.152388	-0.191834	-0.369497
AM07878	GB15288	XM_624732.2	FBgn0052694	CG32694	-0.460242	0.0130712	0.128282	0.318888	0.358381	-0.419263	-0.19722	0.258101
AM07889	GB15299	NM_001011630.1	FBgn0037913	CG6783	-0.718979	0.417027	0.324335	-0.0223836	-0.387644	0.228762	0.0433846	0.115497
AM07893	GB15303	NM_001011633.1	FBgn0005626	ple	-0.940932	0.42928	0.145631	0.366021	-1.39684	-0.613466	0.279222	1.73108
AM07900	GB15311	XM_394762.3	FBgn0000479	dnc	-0.53612	0.133714	0.286212	0.116193	-0.258406	-0.0796542	0.0428316	0.295229
AM07960	GB15372	XM_624698.2	FBgn0038808	Srp14	0.572156	-0.188621	-0.431491	0.0479558	0.224015	-0.0300684	-0.0320837	-0.161863
AM08083	GB15498	XM_392976.3	FBgn0039114	Lsd-1	0.50123	-0.328135	-0.0399341	-0.133161	0.230078	-0.282249	0.0931982	-0.0410272
AM08132	GB15547	XM_392793.3	FBgn0035590	CG10673	0.566639	-0.221721	-0.357455	0.0125375	0.303656	-0.150431	-0.231504	0.0782788
AM08136	GB15551		FBgn0029775	CG4136	-0.547253	-0.155541	0.0508034	0.651991	-0.288311	-0.282846	0.0691552	0.502001
AM08211	GB15627	XM_001120790.1	FBgn0032116	CG3759	-1.17154	0.277929	0.0921014	0.801512	-0.714996	-0.0643061	-0.24838	1.02768
AM08274	GB15691	XM_391850.2	FBgn0035348	CG16758	0.114319	0.607156	-0.449051	-0.272424	-0.735953	0.240808	0.0726893	0.422456
AM08301	GB15718	XM_392405.3	FBgn0031037	CG14207	-0.303256	0.334897	-0.0845016	0.0528605	-0.591007	-0.0611768	0.294493	0.357691
AM08303	GB15720	XM_625050.2	FBgn0030940	CG15040	0.537088	0.0137597	-0.148142	-0.402705	0.411955	-0.115222	-0.208215	-0.088518
AM08309	GB15726	XM_395826.3	FBgn0052857	CG32857	0.36831	-0.291574	-0.0663625	-0.0103735	0.260424	-0.0492045	0.109645	-0.320864
AM08327	GB15745	XM_392052.3	FBgn0036975	CG5618	0.55657	-0.364969	-0.0867513	-0.10485	1.00355	-0.506562	0.0363205	-0.533311
AM08347	GB15765		FBgn0053472	CG33472	0.601556	-0.120653	0.153393	-0.634296	0.450664	-0.166965	0.102374	-0.386072
AM08366	GB15784	XR_014877.1	FBgn0038420	CG10311	0.554901	0.138602	0.0162504	-0.709754	0.340758	-0.00740069	-0.014476	-0.318881
AM08389	GB15807	XM_393234.3	FBgn0023537	CG17896	0.624569	0.0374102	-0.0663926	-0.595587	0.733432	-0.256613	0.0208717	-0.49769
AM08451	GB15869	XM_625172.2	FBgn0000567	Eip74EF	-0.943964	0.623807	-0.0196005	0.339758	-0.794824	0.243135	0.0526506	0.499038
AM08479	GB30322	XM_397038.3	FBgn0013984	InR	-0.830014	0.630408	0.218361	-0.0187546	-0.350121	0.239409	-0.127149	0.237861
AM08555	GB15974	XM_623761.2	FBgn0010825	Gug	0.0838355	0.159895	0.0392583	-0.282988	0.400892	0.105433	0.191984	-0.69831
AM08726	GB16147	XM_001122037.1	FBgn0027930	MP1	-0.404998	0.75618	0.032062	-0.383244	-0.379619	0.218052	0.17659	-0.015023
AM08731	GB16152	XM_397080.3	FBgn0023441	fus	0.769572	0.00494226	-0.0802771	-0.694237	0.487837	-0.339462	0.0111266	-0.159501
AM08816	GB16236	XM_624819.2	FBgn0028573	prc	-0.580057	0.501884	0.194809	-0.116635	-0.357717	0.087867	0.0161247	0.253725
AM08936	GB16356	XM_001122807.1	FBgn0002526	LanA	-0.333704	0.620567	0.179703	-0.466567	0.0670053	0.291346	0.103638	-0.461989
AM08971	GB16390	XM_394839.3	FBgn0027538	beta4GalNAcTA	-0.626847	0.431119	0.170364	0.0253639	-0.317288	0.0291315	-0.00442378	0.29258
AM09027	GB16448	XM_623446.2			-0.920767	0.771767	0.126134	0.0228657	-0.723259	-0.0223727	0.137737	0.607894
AM09047	GB16468	XM_392018.3	FBgn0053156	CG33156	0.684197	-0.455564	-0.0336857	-0.194947	0.72997	-0.330285	-0.206229	-0.193456
AM09154	GB16575	XM_396646.3	FBgn0035714	CG8549	0.26854	-0.147711	-0.12468	0.00385146	0.414325	-0.016035	-0.0384574	-0.359832
AM09161	GB16582	XM_001121053.1			-0.700532	0.549011	0.108056	0.0434653	-0.782746	0.00527923	0.235746	0.541721
AM09166	GB16587	XM_623476.2			-0.314532	0.53606	0.186649	-0.408178	0.0940463	-0.12504	0.218846	-0.187852
AM09273	GB16694	XM_001120189.1	FBgn0038842	CG5630	-0.780313	0.774661	0.0291305	-0.0234784	-0.498993	0.267852	0.0565252	0.174616
AM09278	GB16699	XM_001119883.1	FBgn0029715	CG11444	0.44985	-0.348574	0.244139	-0.345414	0.726297	-0.142794	-0.137844	-0.445659
AM09280	GB16701	XM_001121135.1			0.46664	0.339291	-0.228147	-0.577783	0.478495	-0.481482	0.142017	-0.139029
AM09453	GB16876	XM_393878.3	FBgn0030235	Imp	-0.738368	0.344415	0.385384	0.00856846	-0.377912	0.144078	0.042509	0.191326
AM09525	GB30075		FBgn0039728	CG7896	0.192527	0.430031	-0.841011	0.218453	-0.496504	0.591337	-0.288223	0.19339
AM09561	GB16984	XM_394777.3	FBgn0032151	nAcRalpha-30D	0.775366	0.233063	-0.458647	-0.549782	0.247496	-0.0880171	0.130296	-0.289774
AM09621	GB17044	XM_395309.3	FBgn0026196	nop5	-0.0752363	0.202702	0.0196217	-0.147088	-0.14241	0.236294	-0.0677836	-0.0261004
AM09632	GB17056	XM_393381.3	FBgn0004432	Cyp1	-0.15497	0.614949	0.0479676	-0.507947	-0.608568	0.019307	0.178412	0.410849
AM09655	GB17079	XM_625151.2	FBgn0035947	Srp68	-0.258141	0.282046	0.279409	-0.303314	-0.490608	0.126445	0.0556983	0.308465
AM09660	GB17085	XM_395836.3	FBgn0038877	CG3308	0.436694	-0.290835	0.0876105	-0.233469	0.357176	-0.146027	0.123599	-0.334747
AM09898	GB17323	XM_624774.2	FBgn0011204	cue	0.872532	0.188341	-0.511384	-0.549488	0.362819	-0.196573	0.0627866	-0.229033
AM09949	GB17376	XM_001120449.1	FBgn0038032	CG10096	0.664879	0.0280439	-0.0250145	-0.667908	0.404357	-0.274518	-0.190741	0.0609022
AM09953	GB17380	XM_393141.3	FBgn0014163	fax	-0.0970267	-0.0136094	-0.0933355	0.203972	0.271893	0.0528744	0.206692	-0.531459
AM09956	GB17383	XM_394780.2	FBgn0034644	CG10082	-0.322388	0.261826	0.196071	-0.135509	-0.608887	0.141019	0.0348551	0.433013
AM09976	GB17403	XM_623349.2			-0.202622	-0.583759	-0.0863486	0.87273	-0.507578	0.157432	0.0599611	0.290185
AM10101	GB17530	XM_395927.3	FBgn0017581	Lk6	0.0106754	-0.193692	-0.00179195	0.184808	0.342588	0.0859158	-0.338306	-0.0901981
AM10127	GB17555	XM_393694.3	FBgn0036672	Lmpt	-0.157863	0.148414	0.418741	-0.409293	-0.171708	-0.172822	0.268084	0.0764455
AM10128	GB17555	XM_393694.3	FBgn0036672	Lmpt	-0.166083	0.285206	0.182916	-0.302039	-0.0353394	-0.406062	0.340912	0.100489
AM10221	GB17647	XM_625241.2			0.516355	-0.0752776	-0.257312	-0.183766	0.496074	-0.0305665	-0.244183	-0.221324
AM10237	GB17663	XM_395379.3	FBgn0030940	CG15040	0.432534	-0.169062	-0.16932	-0.0941516	0.440131	-0.256306	-0.157662	-0.0261622
AM10255	GB17681	XM_623378.2			-0.928672	0.81354	0.565998	-0.450867	-0.872948	-0.197339	0.389034	0.681253
AM10257	GB30331	XM_001120830.1	FBgn0020381	Dredd	0.182706	-0.0206527	0.0379294	-0.199983	0.364237	-0.202777	0.0132246	-0.174685
AM10322	GB17749	XM_001122693.1	FBgn0004465	Su(P)	-0.0642337	0.0706477	0.120865	-0.127279	0.410749	0.0359205	-0.0355093	-0.41116
AM10434	GB17863	XM_394428.1	FBgn0027583	CG7601	0.272744	-0.285604	0.246693	-0.233834	0.221671	-0.343354	-0.0228126	0.144496
AM10456	GB17885	XM_395976.3	FBgn0053257	CG33257	0.132	0.0815071	0.283816	-0.497323	0.429804	-0.251371	0.0076493	-0.186082
AM10644	GB18073	XM_625041.2			0.216062	-0.321491	-0.361755	0.467184	0.00353828	0.489581	-0.0241091	-0.46901
AM10656	GB18086	XM_001121470.1	FBgn0031228	CG11455	0.287983	-0.301649	-0.569361	0.583026	0.242684	0.10117	-0.10134	-0.242513
AM10660	GB18090	XM_624769.1	FBgn0034810	CG9895	0.639734	-0.243685	-0.156539	-0.239509	0.721464	-0.15646	-0.209281	-0.355724
AM10842	GB18277	XM_393591.3	FBgn0034918	wibg	-0.00569939	-0.0635872	-0.00506139	0.0743479	0.364951	-0.0283526	-0.000751891	-0.335846
AM10866	GB18301	XM_392393.3	FBgn0027654	jdp	-0.934913	0.277303	0.250994	0.406616	-0.529644	-0.275278	0.202713	0.602209
AM10888	GB18323	NM_001011617.1			-1.182	0.620719	-0.311067	0.872349	0.034431	-0.80848	0.436663	0.337386
AM10967	GB18404	XM_625046.2	FBgn0031459	CG2862	-0.411111	0.584058	-0.0874519	-0.0854949	-0.195968	0.0131338	-0.0501774	0.233012
AM10973	GB18410		FBgn0003053	peb	-0.275451	0.209263	0.136747	-0.0705597	-0.32654	-0.0485461	0.0369601	0.338126
AM11004	GB18441	XM_393850.3	FBgn0023540	CG3630	-1.2595	1.06953	0.357648	-0.167679	-1.51503	0.272961	0.32027	0.921798
AM11039	GB18477	XM_625154.2	FBgn0015374	crl	0.391819	-0.229079	-0.0670061	-0.0957338	0.382102	0.0828106	-0.0750824	-0.389831
AM11074	GB18512	XM_001121709.1	FBgn0032219	CG4995	0.790672	-0.103523	-0.347161	-0.339988	0.365482	-0.0736594	0.104064	-0.395887
AM11076	GB18514		FBgn0038341	CG14869	-0.479307	0.258414	0.19049	0.030403	-0.409276	0.131469	0.0494988	0.228309
AM11114	GB18554	XM_623073.2	FBgn0032078	CG9520	0.338827	-0.0653311	-0.151042	-0.122454	0.252721	-0.308533	0.00354178	0.0522708
AM11146	GB18585	XM_392622.3	FBgn0000099	ap	-0.0964478	-0.203643	0.0023488	0.297742	0.106029	-0.18957	-0.0628485	0.146389
AM11244	GB18683	XM_395944.3	FBgn0000083	AnnIX	-0.537782	0.446819	0.220121	-0.129158	-0.659116	0.17657	0.067893	0.414653
AM11280	GB18719	XM_393651.3	FBgn0022359	Sodh-2	0.90447	0.16472	-0.370433	-0.698757	0.415435	0.165685	0.174467	-0.755587
AM11320	GB18760	XM_397008.1	FBgn0030968	CG7322	0.676101	-0.463412	0.0507564	-0.263445	0.844876	-0.498604	0.0103495	-0.356621
AM11386	GB18828	XM_395310.3	FBgn0028836	CSN7	0.231828	-0.32325	-0.0500759	0.141498	0.400506	-0.148112	0.0591377	-0.311532
AM11455	GB18898	XM_393656.3	FBgn0040340	TRAM	-0.270541	0.515743	-0.330864	0.0856618	-0.352394	0.155363	0.201555	-0.00452406
AM11474	GB18917	XM_001120072.1	FBgn0011726	tsr	-0.761034	0.558761	0.298834	-0.0965612	-0.389523	0.0874117	0.0980769	0.204034
AM11501	GB18945	XR_014867.1	FBgn0011573	Cdc37	-0.349316	-0.27704	0.244058	0.382297	-0.296761	0.161276	0.0699883	0.0654965
AM11502	GB18946	XM_625247.2	FBgn0052043	CG32043	0.12802	-0.0239536	0.182679	-0.286746	0.197876	0.0259805	0.10205	-0.325906
AM11522	GB18966	XM_001120546.1	FBgn0036575	CG5157	-0.488227	0.500924	-0.422022	0.409325	-0.156703	0.63752	0.177525	-0.658342
AM11605	GB19050	XM_394315.3	FBgn0032724	CG10428	0.388788	-0.118258	0.0429383	-0.313468	0.319928	0.00274155	-0.0766207	-0.246049
AM11625	GB19070	XR_014905.1	FBgn0036650	Baldspot	0.248439	0.26163	-0.0502313	-0.459837	0.368458	-0.450323	-0.0175928	0.099458
AM11635	GB19080	XM_396972.3	FBgn0029755	Sas10	0.323794	-0.419684	0.245479	-0.14959	0.410987	-0.101989	0.026583	-0.335581
AM11668	GB19114	XR_014954.1	FBgn0011672	Mvl	-0.774402	0.298211	0.186917	0.289274	-0.0561336	0.384575	-0.152118	-0.176324
AM11676	GB19122				-0.28758	0.226578	-0.0893251	0.150327	-0.225421	-0.14516	-0.100082	0.470663
AM11705	GB19151	XM_393358.3	FBgn0035049	Mmp1	-1.20399	1.04981	0.380048	-0.225869	-1.27303	-0.0147436	0.317088	0.970687
AM11747	GB19193	XM_392601.3	FBgn0035423	CG17737	-0.199748	0.412616	-0.276437	0.0635696	-0.284294	-0.0475767	0.102173	0.229698
AM11755	GB19201				0.632917	0.104702	-0.37975	-0.35787	0.746123	-0.00429423	-0.00532111	-0.736507
AM11778	GB19224	XM_001120695.1	FBgn0050415	CG30415	0.017852	0.471004	-0.254391	-0.234465	0.0422723	0.615872	-0.0591442	-0.599001
AM11854	GB19301	XM_395941.3	FBgn0043575	PGRP-SC2	-0.926814	-0.101165	-0.285133	1.31311	-2.18854	-1.1358	1.08161	2.24273
AM11945	GB30228	NM_001011616.1	FBgn0010385	Def	-1.65555	0.742443	-0.343461	1.25657	-0.323299	-0.329245	-0.123217	0.775761
AM11971	GB19419	XM_001122221.1	FBgn0020503	CLIP-190	-1.33183	0.545162	0.185825	0.600843	-0.701411	-0.164907	0.183651	0.682667
AM11980	GB19428	XM_001122065.1	FBgn0053099	CG33099	-0.408625	0.281975	-0.191818	0.318468	-0.43689	-0.21546	0.220095	0.432255
AM12004	GB19453	XM_392197.3	FBgn0050172	CG30172	0.34794	0.0964355	-0.131738	-0.312638	0.623046	0.108735	-0.292503	-0.439279
AM12014	GB19462	XM_394380.3	FBgn0052138	CG32138	-0.419559	0.248514	0.160435	0.0106099	-0.646273	0.164647	-0.144362	0.625987
AM12030	GB19478	XM_395995.3	FBgn0035672	CG6600	-0.710839	0.297559	0.0161693	0.397111	-0.502738	-0.0864116	-0.102619	0.691769
AM12053	GB19501	XM_392078.3	FBgn0038774	CG5023	-0.289291	-0.00204476	-0.127229	0.418565	-0.463574	-0.442727	-0.0319849	0.938286
AM12063	GB30504	XM_391862.3	FBgn0015587	p120ctn	-0.505356	-0.0896846	-0.199458	0.794498	-0.340126	0.0907238	-0.0147082	0.26411
AM12158	GB19606	XM_394758.3	FBgn0014863	Mlp84B	-0.717583	0.545517	0.32024	-0.148174	-0.409442	-0.0244485	0.299585	0.134305
AM12224	GB19676	XM_392473.3	FBgn0037703	CG8165	-0.519073	0.470342	0.200899	-0.152168	0.102326	0.482601	-0.236308	-0.348619
AM12252	GB19705	XM_624363.2	FBgn0033272	CG8707	0.130979	-0.21557	0.181581	-0.0969901	0.549324	-0.179948	-0.0900643	-0.279311
AM12302	GB19755	XM_001121364.1	FBgn0036117	CG6321	0.480577	0.14872	-0.156925	-0.472372	0.441621	-0.0577816	-0.0662013	-0.317638
AM12323	GB19776				-0.275512	-0.0607735	0.126483	0.209803	-0.156578	0.331649	-8.37344e-05	-0.174987
AM12403	GB19856	XM_392730.3	FBgn0051265	CG31265	-0.0388702	0.428816	0.00340735	-0.393354	0.0714665	-0.202613	-0.273157	0.404303
AM12404	GB19857	XM_623217.2	FBgn0003884	alphaTub84B	-0.249115	0.316065	-0.100187	0.0332364	-0.497861	-0.17557	0.127278	0.546154
AM12420	GB19873	XM_391829.3	FBgn0000171	bel	-0.498514	0.636231	0.0283402	-0.166057	-0.358113	0.336553	0.076824	-0.0552635
AM12446	GB19899		FBgn0010278	Ssrp	0.0727847	-0.323443	0.229623	0.021036	0.269898	0.00569347	0.0123593	-0.287951
AM12549	GB20002	XM_395998.3			-0.294459	0.634508	0.0935282	-0.433577	-0.787199	0.136551	0.100963	0.549685
AM12603	GB20055		FBgn0002921	Atpalpha	-0.0484098	-0.276322	-0.1116	0.436332	-0.0755763	-0.242848	0.285454	0.0329702
AM12618	GB20070	NM_001040259.1	FBgn0032381	CG14934	0.805781	0.466369	-1.16263	-0.109517	0.349443	0.43742	0.441257	-1.22812
AM12624	GB20076	XM_392833.3	FBgn0033109	coro	-0.24871	0.0731023	0.0182352	0.157372	0.248906	-0.0812675	-0.0419176	-0.125721
AM12664	GB20117	XM_624764.2			0.776345	0.391897	-0.265615	-0.902628	-0.239258	0.442329	-0.0193738	-0.183697
AM12695	GB20149		FBgn0037653	CG11982	-0.272183	0.540022	0.0375267	-0.305366	-0.245454	0.142118	0.0401536	0.0631821
AM12739	GB30204	XM_001122849.1	FBgn0003177	pyd	1.14436	-0.207397	-0.17753	-0.759435	1.68065	-0.706357	-0.588972	-0.385326
AM12743	GB30162	XM_001120242.1			-0.160939	0.466998	-0.340515	0.0344555	0.00426353	0.37999	-0.0476823	-0.336571
AM12756	GB30320		FBgn0045495	Gr28b	-0.457018	-0.194709	0.15615	0.495577	-0.450869	-0.117225	0.265136	0.302958
AM12762	GB30366	NM_001040208.1	FBgn0010403	Os-E	0.286711	-0.396388	0.108502	0.0011745	0.660537	0.127324	-0.404671	-0.383189
AM12774	GB10498	XM_624358.2	FBgn0033518	Prx2540-2	0.291991	-0.309199	0.0643119	-0.0471042	0.521688	-0.255137	-0.153671	-0.11288
AM12801	GB14865	NM_001011592.1	FBgn0029508	Tsp42Ea	-0.333968	0.670451	0.0745201	-0.411004	-0.424484	0.268003	0.0258926	0.130589
AM12804	GB16134	XM_624504.2	FBgn0036769	Tsp74F	-0.574958	0.467509	0.176499	-0.0690496	-0.356039	0.116713	0.0886528	0.150673
AM12852R		DB780974			0.191818	-0.0404209	0.0530548	-0.204452	0.677694	-0.0623697	-0.249387	-0.365938
AM12853	GB17056	XM_393381.3	FBgn0004432	Cyp1	-0.60518	0.494412	0.430152	-0.319384	-0.513231	-0.00634831	0.222413	0.297166
AM12865R					-0.357605	0.523225	0.0314876	-0.197108	-0.206068	-0.0897934	0.103849	0.192013
AM12870		XM_001122661.1	FBgn0001124	Got1	0.459933	-0.16802	0.20954	-0.501453	-0.105767	0.477111	-0.176548	-0.194797
AM12887R					-0.29078	0.658804	-0.309209	-0.0588145	-0.335276	0.224855	-0.117032	0.227453

## Sheet: ST3b
Supplementary Table 3b: p-values (FDR < 0.01) for all treatment pairwise comparisons (Control X Bacteria, Control X Bead, Control X Saline, Bacteria X Bead, Bacteria X Saline, Bead X Saline) for the 302 transcripts significantly regulated in both colonies (see table 3a).
								FDR <0.01 p-value
Transcript	Honey bee ID	Entrez Gene ID	Flybase Gene ID	Gene Name	Treatment 1	Treatment 2	Treatment Comparison*	Colony 1	Colony 2
AM00028R		NW_001253127.1			Bac	Be	Bac x Be	0.009656	0.118145
AM00028R		NW_001253127.1			Bac	C	Bac x C	0.616715	0.939017
AM00028R		NW_001253127.1			Bac	S	Bac x S	0.140821	0.003872
AM00028R		NW_001253127.1			Be	C	Be x C	0.149369	0.127107
AM00028R		NW_001253127.1			Be	S	Be x S	0.646482	0.220967
AM00028R		NW_001253127.1			C	S	C x S	0.354534	0.000383
AM00036		NW_001253520.1			Bac	Be	Bac x Be	2.85e-07	0.271768
AM00036		NW_001253520.1			Bac	C	Bac x C	0.001243	0.455399
AM00036		NW_001253520.1			Bac	S	Bac x S	0.000389	0.151503
AM00036		NW_001253520.1			Be	C	Be x C	8.084e-05	0.040697
AM00036		NW_001253520.1			Be	S	Be x S	0.000179	0.808399
AM00036		NW_001253520.1			C	S	C x S	0.280132	0.002553
AM00054		NW_001253310.1			Bac	Be	Bac x Be	0.004898	0.226325
AM00054		NW_001253310.1			Bac	C	Bac x C	0.000615	0.002192
AM00054		NW_001253310.1			Bac	S	Bac x S	0.00972	3.876e-05
AM00054		NW_001253310.1			Be	C	Be x C	0.923968	0.27002
AM00054		NW_001253310.1			Be	S	Be x S	0.989518	0.00241
AM00054		NW_001253310.1			C	S	C x S	0.8838	0.216397
AM00102	GB30100	XM_001120032.1	FBgn0036117	CG6321	Bac	Be	Bac x Be	0.970544	0.04648
AM00102	GB30100	XM_001120032.1	FBgn0036117	CG6321	Bac	C	Bac x C	0.151714	3.17e-06
AM00102	GB30100	XM_001120032.1	FBgn0036117	CG6321	Bac	S	Bac x S	0.620871	0.759524
AM00102	GB30100	XM_001120032.1	FBgn0036117	CG6321	Be	C	Be x C	0.381512	0.03195
AM00102	GB30100	XM_001120032.1	FBgn0036117	CG6321	Be	S	Be x S	0.359424	0.250915
AM00102	GB30100	XM_001120032.1	FBgn0036117	CG6321	C	S	C x S	0.004282	5.022e-05
AM00328	GB30336	XM_001120676.1	FBgn0037069	CG7658	Bac	Be	Bac x Be	0.991996	0.024834
AM00328	GB30336	XM_001120676.1	FBgn0037069	CG7658	Bac	C	Bac x C	0.000156	8.662e-06
AM00328	GB30336	XM_001120676.1	FBgn0037069	CG7658	Bac	S	Bac x S	0.035942	0.695895
AM00328	GB30336	XM_001120676.1	FBgn0037069	CG7658	Be	C	Be x C	0.001309	0.091827
AM00328	GB30336	XM_001120676.1	FBgn0037069	CG7658	Be	S	Be x S	0.010586	0.203689
AM00328	GB30336	XM_001120676.1	FBgn0037069	CG7658	C	S	C x S	0.675423	0.000215
AM00360	GB17782	NM_001011642.1	FBgn0035544	CG15021	Bac	Be	Bac x Be	0.115915	0.507459
AM00360	GB17782	NM_001011642.1	FBgn0035544	CG15021	Bac	C	Bac x C	0.008226	1.087e-05
AM00360	GB17782	NM_001011642.1	FBgn0035544	CG15021	Bac	S	Bac x S	0.575285	0.000275
AM00360	GB17782	NM_001011642.1	FBgn0035544	CG15021	Be	C	Be x C	0.753039	0.002417
AM00360	GB17782	NM_001011642.1	FBgn0035544	CG15021	Be	S	Be x S	0.778334	0.00271
AM00360	GB17782	NM_001011642.1	FBgn0035544	CG15021	C	S	C x S	0.269606	0.871726
AM00365R		DB741728			Bac	Be	Bac x Be	0.064739	0.72519
AM00365R		DB741728			Bac	C	Bac x C	0.000691	0.905787
AM00365R		DB741728			Bac	S	Bac x S	0.012555	0.003281
AM00365R		DB741728			Be	C	Be x C	0.274268	0.899124
AM00365R		DB741728			Be	S	Be x S	0.703701	0.008335
AM00365R		DB741728			C	S	C x S	0.565239	0.002334
AM00374		DB755778			Bac	Be	Bac x Be	0.266084	0.00243
AM00374		DB755778			Bac	C	Bac x C	0.070272	1.142e-09
AM00374		DB755778			Bac	S	Bac x S	0.461317	0.010016
AM00374		DB755778			Be	C	Be x C	0.000586	0.000197
AM00374		DB755778			Be	S	Be x S	0.959415	0.981837
AM00374		DB755778			C	S	C x S	0.000284	2.117e-05
AM00437R		DB731866			Bac	Be	Bac x Be	4.811e-05	0.708305
AM00437R		DB731866			Bac	C	Bac x C	5.8e-05	0.001422
AM00437R		DB731866			Bac	S	Bac x S	0.020812	0.024069
AM00437R		DB731866			Be	C	Be x C	0.987312	0.029055
AM00437R		DB731866			Be	S	Be x S	0.38968	0.101213
AM00437R		DB731866			C	S	C x S	0.508039	0.746823
AM00439		DB732027			Bac	Be	Bac x Be	0.51103	1.089e-09
AM00439		DB732027			Bac	C	Bac x C	0.413772	0.041953
AM00439		DB732027			Bac	S	Bac x S	0.298728	1.127e-06
AM00439		DB732027			Be	C	Be x C	0.060282	5.971e-05
AM00439		DB732027			Be	S	Be x S	0.868381	0.477996
AM00439		DB732027			C	S	C x S	0.005316	0.000463
AM00464		BP875367			Bac	Be	Bac x Be	0.024735	0.346349
AM00464		BP875367			Bac	C	Bac x C	0.037597	0.040367
AM00464		BP875367			Bac	S	Bac x S	0.962423	0.407308
AM00464		BP875367			Be	C	Be x C	0.799994	0.635646
AM00464		BP875367			Be	S	Be x S	0.002567	0.011349
AM00464		BP875367			C	S	C x S	0.034378	0.000395
AM00523		DB734996			Bac	Be	Bac x Be	0.999868	0.273552
AM00523		DB734996			Bac	C	Bac x C	0.106499	0.431946
AM00523		DB734996			Bac	S	Bac x S	0.354305	0.007464
AM00523		DB734996			Be	C	Be x C	0.227446	0.92475
AM00523		DB734996			Be	S	Be x S	0.215071	0.201528
AM00523		DB734996			C	S	C x S	0.000604	0.105812
AM00562		DB735864			Bac	Be	Bac x Be	0.909118	0.431756
AM00562		DB735864			Bac	C	Bac x C	0.002876	2.036e-07
AM00562		DB735864			Bac	S	Bac x S	0.359623	0.294588
AM00562		DB735864			Be	C	Be x C	0.028873	0.000138
AM00562		DB735864			Be	S	Be x S	0.46773	0.862198
AM00562		DB735864			C	S	C x S	0.258342	0.000103
AM00692		DB768585			Bac	Be	Bac x Be	0.984142	0.008542
AM00692		DB768585			Bac	C	Bac x C	0.001766	7.19e-11
AM00692		DB768585			Bac	S	Bac x S	0.960489	0.118914
AM00692		DB768585			Be	C	Be x C	0.005089	1.786e-05
AM00692		DB768585			Be	S	Be x S	0.887126	0.705563
AM00692		DB768585			C	S	C x S	0.010218	1.631e-07
AM00720		DB769413			Bac	Be	Bac x Be	0.337822	0.000895
AM00720		DB769413			Bac	C	Bac x C	0.026901	6.39e-14
AM00720		DB769413			Bac	S	Bac x S	0.600658	0.010812
AM00720		DB769413			Be	C	Be x C	0.00053	1.642e-07
AM00720		DB769413			Be	S	Be x S	0.944666	0.872051
AM00720		DB769413			C	S	C x S	0.00067	2.844e-09
AM00721		DB742544			Bac	Be	Bac x Be	0.820438	0.857095
AM00721		DB742544			Bac	C	Bac x C	0.00023	0.000258
AM00721		DB742544			Bac	S	Bac x S	0.80375	0.860188
AM00721		DB742544			Be	C	Be x C	0.019792	0.004187
AM00721		DB742544			Be	S	Be x S	0.994653	0.996476
AM00721		DB742544			C	S	C x S	0.007114	0.001131
AM00722		DB769462			Bac	Be	Bac x Be	0.038212	0.499483
AM00722		DB769462			Bac	C	Bac x C	0.766187	0.021319
AM00722		DB769462			Bac	S	Bac x S	0.592841	0.935274
AM00722		DB769462			Be	C	Be x C	0.008801	0.002693
AM00722		DB769462			Be	S	Be x S	0.496803	0.664431
AM00722		DB769462			C	S	C x S	0.098807	0.009198
AM00742		DB770600			Bac	Be	Bac x Be	0.689591	0.069919
AM00742		DB770600			Bac	C	Bac x C	0.006643	8.841e-06
AM00742		DB770600			Bac	S	Bac x S	0.287213	0.039877
AM00742		DB770600			Be	C	Be x C	0.189506	0.029601
AM00742		DB770600			Be	S	Be x S	0.777441	0.798502
AM00742		DB770600			C	S	C x S	0.470749	0.073904
AM00797		XM_001122849.1			Bac	Be	Bac x Be	0.009591	0.001699
AM00797		XM_001122849.1			Bac	C	Bac x C	8.003e-07	4.14e-20
AM00797		XM_001122849.1			Bac	S	Bac x S	0.001472	0.012115
AM00797		XM_001122849.1			Be	C	Be x C	0.00601	1.64e-14
AM00797		XM_001122849.1			Be	S	Be x S	0.635341	0.920241
AM00797		XM_001122849.1			C	S	C x S	0.010412	1.85e-16
AM00845		DB774539			Bac	Be	Bac x Be	0.000156	0.771984
AM00845		DB774539			Bac	C	Bac x C	0.000489	0.088902
AM00845		DB774539			Bac	S	Bac x S	0.015213	0.00017
AM00845		DB774539			Be	C	Be x C	0.999361	0.400722
AM00845		DB774539			Be	S	Be x S	0.357847	0.000297
AM00845		DB774539			C	S	C x S	0.241621	0.035091
AM00929		DB777777			Bac	Be	Bac x Be	0.003443	0.61203
AM00929		DB777777			Bac	C	Bac x C	0.843636	0.005529
AM00929		DB777777			Bac	S	Bac x S	0.236502	0.434749
AM00929		DB777777			Be	C	Be x C	0.447691	0.09549
AM00929		DB777777			Be	S	Be x S	3.3e-05	0.871726
AM00929		DB777777			C	S	C x S	0.001338	0.147527
AM00963R		DB752840			Bac	Be	Bac x Be	0.000166	0.334797
AM00963R		DB752840			Bac	C	Bac x C	0.001417	9.886e-05
AM00963R		DB752840			Bac	S	Bac x S	0.06981	0.000824
AM00963R		DB752840			Be	C	Be x C	0.846921	0.027639
AM00963R		DB752840			Be	S	Be x S	0.340359	0.023391
AM00963R		DB752840			C	S	C x S	0.788087	0.947648
AM01005		DB735557			Bac	Be	Bac x Be	0.793483	0.805338
AM01005		DB735557			Bac	C	Bac x C	0.002512	0.339574
AM01005		DB735557			Bac	S	Bac x S	0.440689	0.173724
AM01005		DB735557			Be	C	Be x C	0.002011	0.177194
AM01005		DB735557			Be	S	Be x S	0.802907	0.334095
AM01005		DB735557			C	S	C x S	2.671e-05	0.001875
AM01045		BI502856			Bac	Be	Bac x Be	0.275895	0.001895
AM01045		BI502856			Bac	C	Bac x C	0.000177	1.72e-07
AM01045		BI502856			Bac	S	Bac x S	0.989518	0.430425
AM01045		BI502856			Be	C	Be x C	2.29e-06	0.062168
AM01045		BI502856			Be	S	Be x S	0.265971	0.111231
AM01045		BI502856			C	S	C x S	8.452e-05	3.245e-05
AM01069		XM_001121830.1	FBgn0011219	Bsg	Bac	Be	Bac x Be	0.293599	0.31353
AM01069		XM_001121830.1	FBgn0011219	Bsg	Bac	C	Bac x C	0.162907	0.002516
AM01069		XM_001121830.1	FBgn0011219	Bsg	Bac	S	Bac x S	0.472744	0.03145
AM01069		XM_001121830.1	FBgn0011219	Bsg	Be	C	Be x C	0.004365	0.218334
AM01069		XM_001121830.1	FBgn0011219	Bsg	Be	S	Be x S	0.986246	0.3894
AM01069		XM_001121830.1	FBgn0011219	Bsg	C	S	C x S	0.001417	0.821474
AM01098		XM_624401.2	FBgn0036290	CG10638	Bac	Be	Bac x Be	0.983316	0.005099
AM01098		XM_624401.2	FBgn0036290	CG10638	Bac	C	Bac x C	0.095137	0.000198
AM01098		XM_624401.2	FBgn0036290	CG10638	Bac	S	Bac x S	0.565671	0.014356
AM01098		XM_624401.2	FBgn0036290	CG10638	Be	C	Be x C	0.119642	0.658401
AM01098		XM_624401.2	FBgn0036290	CG10638	Be	S	Be x S	0.585942	0.990129
AM01098		XM_624401.2	FBgn0036290	CG10638	C	S	C x S	0.00127	0.577362
AM01107		BI503424			Bac	Be	Bac x Be	0.987813	0.094626
AM01107		BI503424			Bac	C	Bac x C	0.000731	0.007722
AM01107		BI503424			Bac	S	Bac x S	0.906979	0.564872
AM01107		BI503424			Be	C	Be x C	0.003379	0.675936
AM01107		BI503424			Be	S	Be x S	0.930864	0.607522
AM01107		BI503424			C	S	C x S	0.000403	0.151027
AM01146		BI503800			Bac	Be	Bac x Be	0.00216	0.408748
AM01146		BI503800			Bac	C	Bac x C	0.004509	1.044e-05
AM01146		BI503800			Bac	S	Bac x S	0.476964	0.00013
AM01146		BI503800			Be	C	Be x C	0.991973	0.002302
AM01146		BI503800			Be	S	Be x S	0.158002	0.004441
AM01146		BI503800			C	S	C x S	0.284921	0.872243
AM01191		BI504286			Bac	Be	Bac x Be	0.037559	0.090583
AM01191		BI504286			Bac	C	Bac x C	0.000569	0.003508
AM01191		BI504286			Bac	S	Bac x S	0.709174	0.030811
AM01191		BI504286			Be	C	Be x C	0.627154	0.553428
AM01191		BI504286			Be	S	Be x S	0.415005	0.751312
AM01191		BI504286			C	S	C x S	0.035419	0.858756
AM01199		BI502914			Bac	Be	Bac x Be	0.737989	0.000223
AM01199		BI502914			Bac	C	Bac x C	0.003937	0.000903
AM01199		BI502914			Bac	S	Bac x S	0.415819	0.007214
AM01199		BI502914			Be	C	Be x C	0.109219	0.902047
AM01199		BI502914			Be	S	Be x S	0.832211	0.786578
AM01199		BI502914			C	S	C x S	0.180432	0.942803
AM01300		BI505315			Bac	Be	Bac x Be	0.735519	0.005718
AM01300		BI505315			Bac	C	Bac x C	0.009178	1.152e-06
AM01300		BI505315			Bac	S	Bac x S	0.691973	0.489367
AM01300		BI505315			Be	C	Be x C	0.002049	0.085128
AM01300		BI505315			Be	S	Be x S	0.98135	0.175649
AM01300		BI505315			C	S	C x S	0.000419	0.000134
AM01414		BI506405			Bac	Be	Bac x Be	0.319635	0.042405
AM01414		BI506405			Bac	C	Bac x C	0.390299	7.957e-05
AM01414		BI506405			Bac	S	Bac x S	0.0119	0.071918
AM01414		BI506405			Be	C	Be x C	0.020244	0.213739
AM01414		BI506405			Be	S	Be x S	0.228202	0.982987
AM01414		BI506405			C	S	C x S	9.07e-06	0.159618
AM01468		BI503197			Bac	Be	Bac x Be	0.993078	0.000982
AM01468		BI503197			Bac	C	Bac x C	0.605839	8.369e-09
AM01468		BI503197			Bac	S	Bac x S	0.291495	0.005181
AM01468		BI503197			Be	C	Be x C	0.672253	0.012115
AM01468		BI503197			Be	S	Be x S	0.261986	0.97641
AM01468		BI503197			C	S	C x S	0.008331	0.002754
AM01539		BI507757			Bac	Be	Bac x Be	0.536208	0.033261
AM01539		BI507757			Bac	C	Bac x C	0.092915	0.375751
AM01539		BI507757			Bac	S	Bac x S	0.494816	0.027313
AM01539		BI507757			Be	C	Be x C	0.01129	0.002401
AM01539		BI507757			Be	S	Be x S	0.96894	0.86454
AM01539		BI507757			C	S	C x S	0.001498	8.911e-05
AM01576		BI505813			Bac	Be	Bac x Be	0.762943	0.000231
AM01576		BI505813			Bac	C	Bac x C	0.000136	2.53e-11
AM01576		BI505813			Bac	S	Bac x S	0.745254	0.000182
AM01576		BI505813			Be	C	Be x C	0.00469	2.537e-05
AM01576		BI505813			Be	S	Be x S	0.990493	0.725384
AM01576		BI505813			C	S	C x S	0.001402	6.221e-05
AM01618		BI505621			Bac	Be	Bac x Be	0.897051	0.938658
AM01618		BI505621			Bac	C	Bac x C	6.776e-07	0.85046
AM01618		BI505621			Bac	S	Bac x S	0.997138	0.023029
AM01618		BI505621			Be	C	Be x C	4.979e-05	0.759668
AM01618		BI505621			Be	S	Be x S	0.890785	0.028939
AM01618		BI505621			C	S	C x S	3.52e-07	0.003305
AM01686		NW_001253388.1			Bac	Be	Bac x Be	0.004409	0.486896
AM01686		NW_001253388.1			Bac	C	Bac x C	0.136579	7.861e-05
AM01686		NW_001253388.1			Bac	S	Bac x S	0.188604	0.226424
AM01686		NW_001253388.1			Be	C	Be x C	0.640303	0.012407
AM01686		NW_001253388.1			Be	S	Be x S	0.579926	0.745966
AM01686		NW_001253388.1			C	S	C x S	0.996793	0.035532
AM01702		BI506238			Bac	Be	Bac x Be	0.239236	0.906942
AM01702		BI506238			Bac	C	Bac x C	0.0041	0.00651
AM01702		BI506238			Bac	S	Bac x S	0.534269	0.912308
AM01702		BI506238			Be	C	Be x C	6.473e-05	0.026609
AM01702		BI506238			Be	S	Be x S	0.975572	0.759314
AM01702		BI506238			C	S	C x S	1.014e-05	0.002735
AM01767		BI507593			Bac	Be	Bac x Be	0.004413	0.107485
AM01767		BI507593			Bac	C	Bac x C	0.261562	5.545e-06
AM01767		BI507593			Bac	S	Bac x S	0.502272	0.910916
AM01767		BI507593			Be	C	Be x C	7.049e-05	0.018635
AM01767		BI507593			Be	S	Be x S	0.252568	0.227947
AM01767		BI507593			C	S	C x S	0.005354	2.05e-05
AM01776		BI510083			Bac	Be	Bac x Be	0.818372	0.082719
AM01776		BI510083			Bac	C	Bac x C	0.786876	0.000184
AM01776		BI510083			Bac	S	Bac x S	0.241631	0.966522
AM01776		BI510083			Be	C	Be x C	0.407251	0.203211
AM01776		BI510083			Be	S	Be x S	0.616437	0.055359
AM01776		BI510083			C	S	C x S	0.004162	0.0001
AM01797		BE844627			Bac	Be	Bac x Be	0.166272	8.855e-05
AM01797		BE844627			Bac	C	Bac x C	0.262834	0.000824
AM01797		BE844627			Bac	S	Bac x S	0.002539	0.00385
AM01797		BE844627			Be	C	Be x C	0.894037	0.814643
AM01797		BE844627			Be	S	Be x S	0.165964	0.721152
AM01797		BE844627			C	S	C x S	0.021703	0.970673
AM01865		BI511016			Bac	Be	Bac x Be	0.668299	0.054108
AM01865		BI511016			Bac	C	Bac x C	0.960848	9.832e-05
AM01865		BI511016			Bac	S	Bac x S	0.113478	0.019285
AM01865		BI511016			Be	C	Be x C	0.478058	0.206684
AM01865		BI511016			Be	S	Be x S	0.49961	0.711108
AM01865		BI511016			C	S	C x S	0.007809	0.467656
AM01868		BI511022			Bac	Be	Bac x Be	0.517041	0.974919
AM01868		BI511022			Bac	C	Bac x C	5.776e-06	0.000419
AM01868		BI511022			Bac	S	Bac x S	4e-06	0.702079
AM01868		BI511022			Be	C	Be x C	0.001189	0.001232
AM01868		BI511022			Be	S	Be x S	4.43e-06	0.71491
AM01868		BI511022			C	S	C x S	0.553053	1.749e-05
AM01915		BI511520			Bac	Be	Bac x Be	0.143743	0.844114
AM01915		BI511520			Bac	C	Bac x C	0.278635	2.173e-05
AM01915		BI511520			Bac	S	Bac x S	0.255831	0.868899
AM01915		BI511520			Be	C	Be x C	0.004054	2.575e-05
AM01915		BI511520			Be	S	Be x S	0.999834	0.997769
AM01915		BI511520			C	S	C x S	0.000586	3.865e-06
AM01916		BI511573			Bac	Be	Bac x Be	0.005281	0.092043
AM01916		BI511573			Bac	C	Bac x C	7.045e-07	4.838e-07
AM01916		BI511573			Bac	S	Bac x S	0.042326	0.055973
AM01916		BI511573			Be	C	Be x C	0.118375	0.004095
AM01916		BI511573			Be	S	Be x S	0.969858	0.833073
AM01916		BI511573			C	S	C x S	0.032701	0.005353
AM01957		BI511954			Bac	Be	Bac x Be	0.67452	0.014005
AM01957		BI511954			Bac	C	Bac x C	0.006786	0.003312
AM01957		BI511954			Bac	S	Bac x S	0.796195	0.014555
AM01957		BI511954			Be	C	Be x C	0.173511	0.845437
AM01957		BI511954			Be	S	Be x S	0.967601	0.906745
AM01957		BI511954			C	S	C x S	0.021734	0.947648
AM02020		NW_001253062.1			Bac	Be	Bac x Be	0.00919	0.071747
AM02020		NW_001253062.1			Bac	C	Bac x C	0.237973	1.612e-05
AM02020		NW_001253062.1			Bac	S	Bac x S	0.996793	0.027648
AM02020		NW_001253062.1			Be	C	Be x C	0.345454	0.035855
AM02020		NW_001253062.1			Be	S	Be x S	0.009651	0.806849
AM02020		NW_001253062.1			C	S	C x S	0.247679	0.114856
AM02034		BI512491			Bac	Be	Bac x Be	0.00469	0.001267
AM02034		BI512491			Bac	C	Bac x C	0.946164	0.008985
AM02034		BI512491			Bac	S	Bac x S	0.551375	0.004078
AM02034		BI512491			Be	C	Be x C	0.044079	0.827826
AM02034		BI512491			Be	S	Be x S	0.18829	0.980324
AM02034		BI512491			C	S	C x S	0.676855	0.747016
AM02046		BI512646			Bac	Be	Bac x Be	0.609127	9.401e-07
AM02046		BI512646			Bac	C	Bac x C	0.044583	2.881e-08
AM02046		BI512646			Bac	S	Bac x S	0.929905	7.014e-07
AM02046		BI512646			Be	C	Be x C	0.006524	0.671412
AM02046		BI512646			Be	S	Be x S	0.310149	0.645951
AM02046		BI512646			C	S	C x S	0.199127	0.983822
AM02216		BI513893			Bac	Be	Bac x Be	0.223861	0.001598
AM02216		BI513893			Bac	C	Bac x C	0.058621	0.002842
AM02216		BI513893			Bac	S	Bac x S	0.000229	0.101142
AM02216		BI513893			Be	C	Be x C	0.980988	0.963921
AM02216		BI513893			Be	S	Be x S	0.023408	0.474721
AM02216		BI513893			C	S	C x S	0.033388	0.576015
AM02251		BI514295			Bac	Be	Bac x Be	0.337365	0.947618
AM02251		BI514295			Bac	C	Bac x C	0.169656	0.140209
AM02251		BI514295			Bac	S	Bac x S	0.044689	0.003181
AM02251		BI514295			Be	C	Be x C	0.006801	0.158904
AM02251		BI514295			Be	S	Be x S	0.527379	0.001305
AM02251		BI514295			C	S	C x S	1.27e-05	6.052e-07
AM02262		BI514378			Bac	Be	Bac x Be	0.00469	0.713373
AM02262		BI514378			Bac	C	Bac x C	0.00819	0.011078
AM02262		BI514378			Bac	S	Bac x S	0.006049	0.006351
AM02262		BI514378			Be	C	Be x C	0.846914	0.101174
AM02262		BI514378			Be	S	Be x S	0.823134	0.026685
AM02262		BI514378			C	S	C x S	0.996595	0.92722
AM02286					Bac	Be	Bac x Be	0.038773	0.72351
AM02286					Bac	C	Bac x C	0.068807	0.14729
AM02286					Bac	S	Bac x S	0.700517	0.074613
AM02286					Be	C	Be x C	0.000136	0.049389
AM02286					Be	S	Be x S	0.439301	0.004284
AM02286					C	S	C x S	0.003937	0.816318
AM02294		DB779880			Bac	Be	Bac x Be	0.041338	0.124512
AM02294		DB779880			Bac	C	Bac x C	0.133412	0.041622
AM02294		DB779880			Bac	S	Bac x S	0.130322	0.008985
AM02294		DB779880			Be	C	Be x C	0.000318	0.881025
AM02294		DB779880			Be	S	Be x S	0.992375	0.353703
AM02294		DB779880			C	S	C x S	0.000107	0.61203
AM02360		XM_394487.3			Bac	Be	Bac x Be	0.030681	0.246601
AM02360		XM_394487.3			Bac	C	Bac x C	0.718964	2.221e-05
AM02360		XM_394487.3			Bac	S	Bac x S	0.586315	0.069088
AM02360		XM_394487.3			Be	C	Be x C	0.001688	0.018332
AM02360		XM_394487.3			Be	S	Be x S	0.215008	0.644891
AM02360		XM_394487.3			C	S	C x S	0.050713	0.075384
AM02372		NW_001253102.1			Bac	Be	Bac x Be	0.978854	0.454808
AM02372		NW_001253102.1			Bac	C	Bac x C	0.040171	0.000101
AM02372		NW_001253102.1			Bac	S	Bac x S	0.184187	0.852158
AM02372		NW_001253102.1			Be	C	Be x C	0.053991	0.015121
AM02372		NW_001253102.1			Be	S	Be x S	0.181439	0.766575
AM02372		NW_001253102.1			C	S	C x S	1.352e-05	0.000996
AM02398		BI515191			Bac	Be	Bac x Be	0.003503	0.053343
AM02398		BI515191			Bac	C	Bac x C	0.409112	0.437358
AM02398		BI515191			Bac	S	Bac x S	0.37356	0.007876
AM02398		BI515191			Be	C	Be x C	0.000131	0.610396
AM02398		BI515191			Be	S	Be x S	0.354595	0.527375
AM02398		BI515191			C	S	C x S	0.004487	0.078362
AM02532		BI516493			Bac	Be	Bac x Be	0.618252	0.676453
AM02532		BI516493			Bac	C	Bac x C	1.787e-05	0.000895
AM02532		BI516493			Bac	S	Bac x S	0.26385	0.797446
AM02532		BI516493			Be	C	Be x C	7e-06	0.02934
AM02532		BI516493			Be	S	Be x S	0.755736	0.304661
AM02532		BI516493			C	S	C x S	1.096e-08	8.243e-05
AM02601		BI517063			Bac	Be	Bac x Be	0.072983	0.794323
AM02601		BI517063			Bac	C	Bac x C	0.006508	0.000867
AM02601		BI517063			Bac	S	Bac x S	0.336733	0.494257
AM02601		BI517063			Be	C	Be x C	1.6e-05	0.000549
AM02601		BI517063			Be	S	Be x S	0.921628	0.143885
AM02601		BI517063			C	S	C x S	1.551e-05	0.045605
AM02624R					Bac	Be	Bac x Be	0.19178	0.926234
AM02624R					Bac	C	Bac x C	0.916434	0.009214
AM02624R					Bac	S	Bac x S	0.443508	0.160569
AM02624R					Be	C	Be x C	0.110424	0.080874
AM02624R					Be	S	Be x S	0.007309	0.028517
AM02624R					C	S	C x S	0.474791	8.242e-05
AM02742	GB10114	XM_393807.3	FBgn0043364	cbt	Bac	Be	Bac x Be	0.840793	0.541134
AM02742	GB10114	XM_393807.3	FBgn0043364	cbt	Bac	C	Bac x C	0.787952	0.000318
AM02742	GB10114	XM_393807.3	FBgn0043364	cbt	Bac	S	Bac x S	0.001176	0.953911
AM02742	GB10114	XM_393807.3	FBgn0043364	cbt	Be	C	Be x C	0.459196	0.031247
AM02742	GB10114	XM_393807.3	FBgn0043364	cbt	Be	S	Be x S	0.001766	0.408118
AM02742	GB10114	XM_393807.3	FBgn0043364	cbt	C	S	C x S	7.447e-06	0.000431
AM02790	GB10162	XM_395329.2	FBgn0031639	mRpS2	Bac	Be	Bac x Be	0.265971	0.374089
AM02790	GB10162	XM_395329.2	FBgn0031639	mRpS2	Bac	C	Bac x C	0.992784	0.000289
AM02790	GB10162	XM_395329.2	FBgn0031639	mRpS2	Bac	S	Bac x S	0.034084	0.310896
AM02790	GB10162	XM_395329.2	FBgn0031639	mRpS2	Be	C	Be x C	0.199273	0.052236
AM02790	GB10162	XM_395329.2	FBgn0031639	mRpS2	Be	S	Be x S	0.669472	0.915312
AM02790	GB10162	XM_395329.2	FBgn0031639	mRpS2	C	S	C x S	0.002141	0.054647
AM02836	GB10209	XM_624594.2	FBgn0038405	CG8927	Bac	Be	Bac x Be	0.655855	0.21738
AM02836	GB10209	XM_624594.2	FBgn0038405	CG8927	Bac	C	Bac x C	0.048097	9.21e-13
AM02836	GB10209	XM_624594.2	FBgn0038405	CG8927	Bac	S	Bac x S	0.146157	0.369112
AM02836	GB10209	XM_624594.2	FBgn0038405	CG8927	Be	C	Be x C	0.515005	4.299e-09
AM02836	GB10209	XM_624594.2	FBgn0038405	CG8927	Be	S	Be x S	0.004509	0.942803
AM02836	GB10209	XM_624594.2	FBgn0038405	CG8927	C	S	C x S	0.000298	1.5e-10
AM02905	GB10275	XM_392313.3	FBgn0003887	betaTub56D	Bac	Be	Bac x Be	0.01129	0.603385
AM02905	GB10275	XM_392313.3	FBgn0003887	betaTub56D	Bac	C	Bac x C	0.081273	1.458e-07
AM02905	GB10275	XM_392313.3	FBgn0003887	betaTub56D	Bac	S	Bac x S	0.044502	0.001486
AM02905	GB10275	XM_392313.3	FBgn0003887	betaTub56D	Be	C	Be x C	3.1e-05	4.484e-05
AM02905	GB10275	XM_392313.3	FBgn0003887	betaTub56D	Be	S	Be x S	0.989518	0.006991
AM02905	GB10275	XM_392313.3	FBgn0003887	betaTub56D	C	S	C x S	4.873e-06	0.09745
AM02940	GB10310	XM_623071.2			Bac	Be	Bac x Be	0.873972	0.0403
AM02940	GB10310	XM_623071.2			Bac	C	Bac x C	2.199e-07	2.12e-10
AM02940	GB10310	XM_623071.2			Bac	S	Bac x S	0.989134	0.287784
AM02940	GB10310	XM_623071.2			Be	C	Be x C	7.892e-07	1.47e-05
AM02940	GB10310	XM_623071.2			Be	S	Be x S	0.937919	0.752801
AM02940	GB10310	XM_623071.2			C	S	C x S	4.001e-07	1.056e-07
AM02951	GB10321	XM_001122830.1	FBgn0038422	CG14880	Bac	Be	Bac x Be	0.882856	0.767731
AM02951	GB10321	XM_001122830.1	FBgn0038422	CG14880	Bac	C	Bac x C	0.000465	0.015584
AM02951	GB10321	XM_001122830.1	FBgn0038422	CG14880	Bac	S	Bac x S	0.39318	0.510447
AM02951	GB10321	XM_001122830.1	FBgn0038422	CG14880	Be	C	Be x C	0.01129	0.007266
AM02951	GB10321	XM_001122830.1	FBgn0038422	CG14880	Be	S	Be x S	0.605913	0.791133
AM02951	GB10321	XM_001122830.1	FBgn0038422	CG14880	C	S	C x S	0.077385	0.000234
AM02968	GB10338		FBgn0023526	CG2865	Bac	Be	Bac x Be	0.920876	0.019109
AM02968	GB10338		FBgn0023526	CG2865	Bac	C	Bac x C	0.01713	1.065e-05
AM02968	GB10338		FBgn0023526	CG2865	Bac	S	Bac x S	0.944993	0.000704
AM02968	GB10338		FBgn0023526	CG2865	Be	C	Be x C	0.005141	0.085821
AM02968	GB10338		FBgn0023526	CG2865	Be	S	Be x S	0.668448	0.266066
AM02968	GB10338		FBgn0023526	CG2865	C	S	C x S	0.010442	0.663751
AM03060	GB10432	XM_001120447.1	FBgn0040732	CG16926	Bac	Be	Bac x Be	0.689544	0.892982
AM03060	GB10432	XM_001120447.1	FBgn0040732	CG16926	Bac	C	Bac x C	8.093e-06	0.021801
AM03060	GB10432	XM_001120447.1	FBgn0040732	CG16926	Bac	S	Bac x S	0.704397	0.839476
AM03060	GB10432	XM_001120447.1	FBgn0040732	CG16926	Be	C	Be x C	0.002286	0.106766
AM03060	GB10432	XM_001120447.1	FBgn0040732	CG16926	Be	S	Be x S	0.997401	0.613806
AM03060	GB10432	XM_001120447.1	FBgn0040732	CG16926	C	S	C x S	0.000726	0.003858
AM03073	GB10445	XM_391824.2	FBgn0053529	Rapgap1	Bac	Be	Bac x Be	0.592429	0.554427
AM03073	GB10445	XM_391824.2	FBgn0053529	Rapgap1	Bac	C	Bac x C	0.001918	0.006496
AM03073	GB10445	XM_391824.2	FBgn0053529	Rapgap1	Bac	S	Bac x S	0.579853	0.927804
AM03073	GB10445	XM_391824.2	FBgn0053529	Rapgap1	Be	C	Be x C	0.000419	0.187769
AM03073	GB10445	XM_391824.2	FBgn0053529	Rapgap1	Be	S	Be x S	0.997138	0.378621
AM03073	GB10445	XM_391824.2	FBgn0053529	Rapgap1	C	S	C x S	5.282e-06	0.002445
AM03083	GB10455	XM_001119887.1	FBgn0030136	RpS28b	Bac	Be	Bac x Be	0.996178	0.215855
AM03083	GB10455	XM_001119887.1	FBgn0030136	RpS28b	Bac	C	Bac x C	0.024735	1.087e-05
AM03083	GB10455	XM_001119887.1	FBgn0030136	RpS28b	Bac	S	Bac x S	0.995862	0.217505
AM03083	GB10455	XM_001119887.1	FBgn0030136	RpS28b	Be	C	Be x C	0.031619	0.013735
AM03083	GB10455	XM_001119887.1	FBgn0030136	RpS28b	Be	S	Be x S	0.999502	0.990838
AM03083	GB10455	XM_001119887.1	FBgn0030136	RpS28b	C	S	C x S	0.006798	0.004947
AM03096	GB10469	XM_392617.3	FBgn0017590	klg	Bac	Be	Bac x Be	0.862488	0.995458
AM03096	GB10469	XM_392617.3	FBgn0017590	klg	Bac	C	Bac x C	0.000184	1.027e-08
AM03096	GB10469	XM_392617.3	FBgn0017590	klg	Bac	S	Bac x S	0.825883	0.311974
AM03096	GB10469	XM_392617.3	FBgn0017590	klg	Be	C	Be x C	0.008347	2.199e-07
AM03096	GB10469	XM_392617.3	FBgn0017590	klg	Be	S	Be x S	0.357998	0.226765
AM03096	GB10469	XM_392617.3	FBgn0017590	klg	C	S	C x S	3.712e-06	4.843e-06
AM03136	GB10509	XM_396657.3	FBgn0027335	l(1)G0003	Bac	Be	Bac x Be	0.998439	0.006364
AM03136	GB10509	XM_396657.3	FBgn0027335	l(1)G0003	Bac	C	Bac x C	0.014839	1.648e-05
AM03136	GB10509	XM_396657.3	FBgn0027335	l(1)G0003	Bac	S	Bac x S	0.889185	0.029732
AM03136	GB10509	XM_396657.3	FBgn0027335	l(1)G0003	Be	C	Be x C	0.043756	0.289598
AM03136	GB10509	XM_396657.3	FBgn0027335	l(1)G0003	Be	S	Be x S	0.864508	0.945622
AM03136	GB10509	XM_396657.3	FBgn0027335	l(1)G0003	C	S	C x S	0.003175	0.136014
AM03139	GB10512	XM_624938.2	FBgn0021979	l(2)k09913	Bac	Be	Bac x Be	0.185614	0.226155
AM03139	GB10512	XM_624938.2	FBgn0021979	l(2)k09913	Bac	C	Bac x C	0.005928	0.000945
AM03139	GB10512	XM_624938.2	FBgn0021979	l(2)k09913	Bac	S	Bac x S	0.777913	0.408426
AM03139	GB10512	XM_624938.2	FBgn0021979	l(2)k09913	Be	C	Be x C	0.000184	0.131964
AM03139	GB10512	XM_624938.2	FBgn0021979	l(2)k09913	Be	S	Be x S	0.501161	0.932508
AM03139	GB10512	XM_624938.2	FBgn0021979	l(2)k09913	C	S	C x S	0.000649	0.110133
AM03141	GB10514	XM_391936.3	FBgn0003884	alphaTub84B	Bac	Be	Bac x Be	0.003001	0.327152
AM03141	GB10514	XM_391936.3	FBgn0003884	alphaTub84B	Bac	C	Bac x C	0.115944	0.000121
AM03141	GB10514	XM_391936.3	FBgn0003884	alphaTub84B	Bac	S	Bac x S	0.027902	0.469924
AM03141	GB10514	XM_391936.3	FBgn0003884	alphaTub84B	Be	C	Be x C	1.27e-05	0.03476
AM03141	GB10514	XM_391936.3	FBgn0003884	alphaTub84B	Be	S	Be x S	0.969923	0.971738
AM03141	GB10514	XM_391936.3	FBgn0003884	alphaTub84B	C	S	C x S	4.985e-06	0.010712
AM03192	GB10565	XM_392808.3	FBgn0028978	trbl	Bac	Be	Bac x Be	0.588769	0.001855
AM03192	GB10565	XM_392808.3	FBgn0028978	trbl	Bac	C	Bac x C	0.016294	8.911e-05
AM03192	GB10565	XM_392808.3	FBgn0028978	trbl	Bac	S	Bac x S	0.93852	0.000727
AM03192	GB10565	XM_392808.3	FBgn0028978	trbl	Be	C	Be x C	0.002703	0.721413
AM03192	GB10565	XM_392808.3	FBgn0028978	trbl	Be	S	Be x S	0.861259	0.593999
AM03192	GB10565	XM_392808.3	FBgn0028978	trbl	C	S	C x S	0.006269	0.9785
AM03195	GB10568	XM_392521.3	FBgn0035392	CG1271	Bac	Be	Bac x Be	0.898107	0.625561
AM03195	GB10568	XM_392521.3	FBgn0035392	CG1271	Bac	C	Bac x C	0.003637	0.003038
AM03195	GB10568	XM_392521.3	FBgn0035392	CG1271	Bac	S	Bac x S	0.870627	0.130047
AM03195	GB10568	XM_392521.3	FBgn0035392	CG1271	Be	C	Be x C	0.044079	0.067531
AM03195	GB10568	XM_392521.3	FBgn0035392	CG1271	Be	S	Be x S	0.989518	0.47755
AM03195	GB10568	XM_392521.3	FBgn0035392	CG1271	C	S	C x S	0.030371	0.426503
AM03201	GB10574	XM_397025.3	FBgn0027593	CG3799	Bac	Be	Bac x Be	0.072914	0.175804
AM03201	GB10574	XM_397025.3	FBgn0027593	CG3799	Bac	C	Bac x C	0.000851	0.005353
AM03201	GB10574	XM_397025.3	FBgn0027593	CG3799	Bac	S	Bac x S	0.061705	0.002898
AM03201	GB10574	XM_397025.3	FBgn0027593	CG3799	Be	C	Be x C	0.759339	0.464649
AM03201	GB10574	XM_397025.3	FBgn0027593	CG3799	Be	S	Be x S	0.995692	0.155994
AM03201	GB10574	XM_397025.3	FBgn0027593	CG3799	C	S	C x S	0.717229	0.82673
AM03282	GB10655	XM_001121009.1	FBgn0000250	cact	Bac	Be	Bac x Be	0.017044	0.022426
AM03282	GB10655	XM_001121009.1	FBgn0000250	cact	Bac	C	Bac x C	1.27e-05	7.166e-07
AM03282	GB10655	XM_001121009.1	FBgn0000250	cact	Bac	S	Bac x S	0.700517	0.016354
AM03282	GB10655	XM_001121009.1	FBgn0000250	cact	Be	C	Be x C	0.177275	0.004526
AM03282	GB10655	XM_001121009.1	FBgn0000250	cact	Be	S	Be x S	0.148561	0.8008
AM03282	GB10655	XM_001121009.1	FBgn0000250	cact	C	S	C x S	0.001155	0.010922
AM03293	GB10666	XM_001120130.1			Bac	Be	Bac x Be	0.983421	0.854591
AM03293	GB10666	XM_001120130.1			Bac	C	Bac x C	0.304801	0.002798
AM03293	GB10666	XM_001120130.1			Bac	S	Bac x S	0.460295	0.917484
AM03293	GB10666	XM_001120130.1			Be	C	Be x C	0.562455	0.002103
AM03293	GB10666	XM_001120130.1			Be	S	Be x S	0.354305	0.678466
AM03293	GB10666	XM_001120130.1			C	S	C x S	0.005887	0.026002
AM03308	GB10683	XM_001122667.1	FBgn0033603	CG13214	Bac	Be	Bac x Be	0.54643	0.429289
AM03308	GB10683	XM_001122667.1	FBgn0033603	CG13214	Bac	C	Bac x C	0.001193	4.347e-05
AM03308	GB10683	XM_001122667.1	FBgn0033603	CG13214	Bac	S	Bac x S	0.215857	0.634706
AM03308	GB10683	XM_001122667.1	FBgn0033603	CG13214	Be	C	Be x C	0.095428	0.011806
AM03308	GB10683	XM_001122667.1	FBgn0033603	CG13214	Be	S	Be x S	0.744629	0.938806
AM03308	GB10683	XM_001122667.1	FBgn0033603	CG13214	C	S	C x S	0.228592	0.001677
AM03333	GB10708	XM_397526.3	FBgn0052055	CG32055	Bac	Be	Bac x Be	0.000161	0.962193
AM03333	GB10708	XM_397526.3	FBgn0052055	CG32055	Bac	C	Bac x C	1.167e-08	0.004022
AM03333	GB10708	XM_397526.3	FBgn0052055	CG32055	Bac	S	Bac x S	0.979467	0.409415
AM03333	GB10708	XM_397526.3	FBgn0052055	CG32055	Be	C	Be x C	0.154691	0.016625
AM03333	GB10708	XM_397526.3	FBgn0052055	CG32055	Be	S	Be x S	0.000223	0.419705
AM03333	GB10708	XM_397526.3	FBgn0052055	CG32055	C	S	C x S	4.205e-08	0.184542
AM03342	GB10717	XM_392501.3	FBgn0002789	Mp20	Bac	Be	Bac x Be	0.482296	0.050407
AM03342	GB10717	XM_392501.3	FBgn0002789	Mp20	Bac	C	Bac x C	0.07776	0.000158
AM03342	GB10717	XM_392501.3	FBgn0002789	Mp20	Bac	S	Bac x S	0.936319	0.874548
AM03342	GB10717	XM_392501.3	FBgn0002789	Mp20	Be	C	Be x C	0.006894	5.672e-07
AM03342	GB10717	XM_392501.3	FBgn0002789	Mp20	Be	S	Be x S	0.762749	0.153246
AM03342	GB10717	XM_392501.3	FBgn0002789	Mp20	C	S	C x S	0.032788	2.742e-05
AM03524	GB10899	XM_001122440.1	FBgn0000083	AnnIX	Bac	Be	Bac x Be	0.979625	0.549511
AM03524	GB10899	XM_001122440.1	FBgn0000083	AnnIX	Bac	C	Bac x C	0.00369	8.174e-08
AM03524	GB10899	XM_001122440.1	FBgn0000083	AnnIX	Bac	S	Bac x S	0.696022	0.646079
AM03524	GB10899	XM_001122440.1	FBgn0000083	AnnIX	Be	C	Be x C	0.005982	3.078e-05
AM03524	GB10899	XM_001122440.1	FBgn0000083	AnnIX	Be	S	Be x S	0.731793	0.103017
AM03524	GB10899	XM_001122440.1	FBgn0000083	AnnIX	C	S	C x S	6.832e-05	2.286e-09
AM03569	GB10944	XM_001120867.1			Bac	Be	Bac x Be	0.443654	0.06343
AM03569	GB10944	XM_001120867.1			Bac	C	Bac x C	0.007068	1.189e-08
AM03569	GB10944	XM_001120867.1			Bac	S	Bac x S	0.891378	0.051386
AM03569	GB10944	XM_001120867.1			Be	C	Be x C	0.170259	0.000149
AM03569	GB10944	XM_001120867.1			Be	S	Be x S	0.596487	0.926391
AM03569	GB10944	XM_001120867.1			C	S	C x S	0.004819	0.000117
AM03590	GB10967	XM_392995.3	FBgn0015276	Pcmt	Bac	Be	Bac x Be	0.971528	0.071686
AM03590	GB10967	XM_392995.3	FBgn0015276	Pcmt	Bac	C	Bac x C	0.885563	0.001404
AM03590	GB10967	XM_392995.3	FBgn0015276	Pcmt	Bac	S	Bac x S	0.235656	0.176833
AM03590	GB10967	XM_392995.3	FBgn0015276	Pcmt	Be	C	Be x C	0.789221	0.469271
AM03590	GB10967	XM_392995.3	FBgn0015276	Pcmt	Be	S	Be x S	0.249272	0.952477
AM03590	GB10967	XM_392995.3	FBgn0015276	Pcmt	C	S	C x S	0.00819	0.289809
AM03618	GB10995	XM_001121420.1	FBgn0053205	CG33205	Bac	Be	Bac x Be	0.022163	0.871726
AM03618	GB10995	XM_001121420.1	FBgn0053205	CG33205	Bac	C	Bac x C	0.838425	0.001309
AM03618	GB10995	XM_001121420.1	FBgn0053205	CG33205	Bac	S	Bac x S	0.097654	0.373136
AM03618	GB10995	XM_001121420.1	FBgn0053205	CG33205	Be	C	Be x C	0.011719	0.001524
AM03618	GB10995	XM_001121420.1	FBgn0053205	CG33205	Be	S	Be x S	0.987813	0.121521
AM03618	GB10995	XM_001121420.1	FBgn0053205	CG33205	C	S	C x S	0.007755	0.112334
AM03683	GB11059	XM_392490.3	FBgn0016724	RfaBp	Bac	Be	Bac x Be	0.914517	0.000876
AM03683	GB11059	XM_392490.3	FBgn0016724	RfaBp	Bac	C	Bac x C	0.000646	1.542e-06
AM03683	GB11059	XM_392490.3	FBgn0016724	RfaBp	Bac	S	Bac x S	0.579255	0.025867
AM03683	GB11059	XM_392490.3	FBgn0016724	RfaBp	Be	C	Be x C	0.010967	0.283138
AM03683	GB11059	XM_392490.3	FBgn0016724	RfaBp	Be	S	Be x S	0.770446	0.740755
AM03683	GB11059	XM_392490.3	FBgn0016724	RfaBp	C	S	C x S	0.042424	0.036649
AM03750	GB11126	XM_001123278.1	FBgn0032116	CG3759	Bac	Be	Bac x Be	0.864789	1.427e-07
AM03750	GB11126	XM_001123278.1	FBgn0032116	CG3759	Bac	C	Bac x C	0.008451	1.378e-09
AM03750	GB11126	XM_001123278.1	FBgn0032116	CG3759	Bac	S	Bac x S	0.582682	5.972e-07
AM03750	GB11126	XM_001123278.1	FBgn0032116	CG3759	Be	C	Be x C	0.042588	0.046449
AM03750	GB11126	XM_001123278.1	FBgn0032116	CG3759	Be	S	Be x S	0.839009	0.750791
AM03750	GB11126	XM_001123278.1	FBgn0032116	CG3759	C	S	C x S	0.068807	0.139065
AM03807	GB11183	XM_001121830.1	FBgn0011219	Bsg	Bac	Be	Bac x Be	0.032274	0.720636
AM03807	GB11183	XM_001121830.1	FBgn0011219	Bsg	Bac	C	Bac x C	0.003383	1.739e-06
AM03807	GB11183	XM_001121830.1	FBgn0011219	Bsg	Bac	S	Bac x S	0.044495	0.814156
AM03807	GB11183	XM_001121830.1	FBgn0011219	Bsg	Be	C	Be x C	4.43e-06	0.000236
AM03807	GB11183	XM_001121830.1	FBgn0011219	Bsg	Be	S	Be x S	0.960608	0.977515
AM03807	GB11183	XM_001121830.1	FBgn0011219	Bsg	C	S	C x S	8.213e-08	1.858e-05
AM03851	GB11228	XM_624496.2	FBgn0004828	His3.3B	Bac	Be	Bac x Be	0.047693	0.38155
AM03851	GB11228	XM_624496.2	FBgn0004828	His3.3B	Bac	C	Bac x C	0.282082	0.001825
AM03851	GB11228	XM_624496.2	FBgn0004828	His3.3B	Bac	S	Bac x S	0.618545	0.10314
AM03851	GB11228	XM_624496.2	FBgn0004828	His3.3B	Be	C	Be x C	0.004646	0.145616
AM03851	GB11228	XM_624496.2	FBgn0004828	His3.3B	Be	S	Be x S	0.37501	0.592483
AM03851	GB11228	XM_624496.2	FBgn0004828	His3.3B	C	S	C x S	0.026667	0.48484
AM03908	GB11285	XM_001121020.1	FBgn0051739	CG31739	Bac	Be	Bac x Be	0.907249	0.007592
AM03908	GB11285	XM_001121020.1	FBgn0051739	CG31739	Bac	C	Bac x C	0.002895	0.003985
AM03908	GB11285	XM_001121020.1	FBgn0051739	CG31739	Bac	S	Bac x S	0.444716	0.341872
AM03908	GB11285	XM_001121020.1	FBgn0051739	CG31739	Be	C	Be x C	0.040701	0.952607
AM03908	GB11285	XM_001121020.1	FBgn0051739	CG31739	Be	S	Be x S	0.639794	0.307759
AM03908	GB11285	XM_001121020.1	FBgn0051739	CG31739	C	S	C x S	0.233022	0.215174
AM03921	GB11298		FBgn0032213	CG5390	Bac	Be	Bac x Be	0.558356	0.948585
AM03921	GB11298		FBgn0032213	CG5390	Bac	C	Bac x C	0.941111	2.166e-05
AM03921	GB11298		FBgn0032213	CG5390	Bac	S	Bac x S	0.04124	0.798936
AM03921	GB11298		FBgn0032213	CG5390	Be	C	Be x C	0.469948	0.00034
AM03921	GB11298		FBgn0032213	CG5390	Be	S	Be x S	0.289753	0.646887
AM03921	GB11298		FBgn0032213	CG5390	C	S	C x S	0.005071	1.825e-06
AM03978	GB11357	XM_001120957.1	FBgn0034878	pita	Bac	Be	Bac x Be	0.989518	0.843666
AM03978	GB11357	XM_001120957.1	FBgn0034878	pita	Bac	C	Bac x C	0.004943	0.064703
AM03978	GB11357	XM_001120957.1	FBgn0034878	pita	Bac	S	Bac x S	0.00282	0.454185
AM03978	GB11357	XM_001120957.1	FBgn0034878	pita	Be	C	Be x C	0.032701	0.039112
AM03978	GB11357	XM_001120957.1	FBgn0034878	pita	Be	S	Be x S	0.000604	0.643079
AM03978	GB11357	XM_001120957.1	FBgn0034878	pita	C	S	C x S	0.676855	0.000677
AM04130	GB11510	XM_623998.1	FBgn0032634	Rpb11	Bac	Be	Bac x Be	0.413772	0.022791
AM04130	GB11510	XM_623998.1	FBgn0032634	Rpb11	Bac	C	Bac x C	0.841518	1.513e-05
AM04130	GB11510	XM_623998.1	FBgn0032634	Rpb11	Bac	S	Bac x S	0.135837	0.005293
AM04130	GB11510	XM_623998.1	FBgn0032634	Rpb11	Be	C	Be x C	0.197565	0.140371
AM04130	GB11510	XM_623998.1	FBgn0032634	Rpb11	Be	S	Be x S	0.818003	0.643379
AM04130	GB11510	XM_623998.1	FBgn0032634	Rpb11	C	S	C x S	0.007776	0.425681
AM04181	GB11561	XM_623709.2	FBgn0038585	CG7993	Bac	Be	Bac x Be	0.870801	0.017553
AM04181	GB11561	XM_623709.2	FBgn0038585	CG7993	Bac	C	Bac x C	0.039878	2.3e-05
AM04181	GB11561	XM_623709.2	FBgn0038585	CG7993	Bac	S	Bac x S	0.983928	0.162526
AM04181	GB11561	XM_623709.2	FBgn0038585	CG7993	Be	C	Be x C	0.148956	0.205239
AM04181	GB11561	XM_623709.2	FBgn0038585	CG7993	Be	S	Be x S	0.71421	0.771786
AM04181	GB11561	XM_623709.2	FBgn0038585	CG7993	C	S	C x S	0.008335	0.025707
AM04285	GB11665	XM_396769.3			Bac	Be	Bac x Be	0.192876	0.631151
AM04285	GB11665	XM_396769.3			Bac	C	Bac x C	0.19323	0.014017
AM04285	GB11665	XM_396769.3			Bac	S	Bac x S	0.054117	0.823938
AM04285	GB11665	XM_396769.3			Be	C	Be x C	0.00416	0.002775
AM04285	GB11665	XM_396769.3			Be	S	Be x S	0.72356	0.286223
AM04285	GB11665	XM_396769.3			C	S	C x S	4.519e-05	0.061105
AM04318	GB11698	XM_623066.2	FBgn0035501	CG1299	Bac	Be	Bac x Be	0.983868	0.076909
AM04318	GB11698	XM_623066.2	FBgn0035501	CG1299	Bac	C	Bac x C	0.006438	3.977e-06
AM04318	GB11698	XM_623066.2	FBgn0035501	CG1299	Bac	S	Bac x S	0.493595	0.008758
AM04318	GB11698	XM_623066.2	FBgn0035501	CG1299	Be	C	Be x C	0.014865	0.0231
AM04318	GB11698	XM_623066.2	FBgn0035501	CG1299	Be	S	Be x S	0.487787	0.465073
AM04318	GB11698	XM_623066.2	FBgn0035501	CG1299	C	S	C x S	5.129e-05	0.175192
AM04392	GB11773		FBgn0036254	CG5645	Bac	Be	Bac x Be	0.947802	0.465711
AM04392	GB11773		FBgn0036254	CG5645	Bac	C	Bac x C	0.049398	0.001257
AM04392	GB11773		FBgn0036254	CG5645	Bac	S	Bac x S	0.61189	0.335891
AM04392	GB11773		FBgn0036254	CG5645	Be	C	Be x C	0.122176	0.092912
AM04392	GB11773		FBgn0036254	CG5645	Be	S	Be x S	0.2243	0.870128
AM04392	GB11773		FBgn0036254	CG5645	C	S	C x S	7.532e-05	0.130922
AM04433	GB11814	XM_001121288.1	FBgn0051974	CG31974	Bac	Be	Bac x Be	0.762695	0.171258
AM04433	GB11814	XM_001121288.1	FBgn0051974	CG31974	Bac	C	Bac x C	1.178e-05	4.156e-07
AM04433	GB11814	XM_001121288.1	FBgn0051974	CG31974	Bac	S	Bac x S	0.082716	0.863796
AM04433	GB11814	XM_001121288.1	FBgn0051974	CG31974	Be	C	Be x C	0.001798	0.005401
AM04433	GB11814	XM_001121288.1	FBgn0051974	CG31974	Be	S	Be x S	0.297522	0.244352
AM04433	GB11814	XM_001121288.1	FBgn0051974	CG31974	C	S	C x S	0.055819	8.399e-06
AM04448	GB11829	XM_397458.3	FBgn0036305	CG10984	Bac	Be	Bac x Be	0.823822	0.580418
AM04448	GB11829	XM_397458.3	FBgn0036305	CG10984	Bac	C	Bac x C	0.332718	1.098e-06
AM04448	GB11829	XM_397458.3	FBgn0036305	CG10984	Bac	S	Bac x S	0.633279	0.129916
AM04448	GB11829	XM_397458.3	FBgn0036305	CG10984	Be	C	Be x C	0.095991	0.000335
AM04448	GB11829	XM_397458.3	FBgn0036305	CG10984	Be	S	Be x S	0.93852	0.42716
AM04448	GB11829	XM_397458.3	FBgn0036305	CG10984	C	S	C x S	0.001014	0.00732
AM04449	GB11830	XM_395392.3	FBgn0027094	Aats-ala	Bac	Be	Bac x Be	0.00489	2.662e-05
AM04449	GB11830	XM_395392.3	FBgn0027094	Aats-ala	Bac	C	Bac x C	0.000179	0.513046
AM04449	GB11830	XM_395392.3	FBgn0027094	Aats-ala	Bac	S	Bac x S	0.000295	0.029646
AM04449	GB11830	XM_395392.3	FBgn0027094	Aats-ala	Be	C	Be x C	0.48681	0.004017
AM04449	GB11830	XM_395392.3	FBgn0027094	Aats-ala	Be	S	Be x S	0.286957	0.150131
AM04449	GB11830	XM_395392.3	FBgn0027094	Aats-ala	C	S	C x S	0.9707	0.188048
AM04477	GB11858	XM_392425.3	FBgn0001139	gro	Bac	Be	Bac x Be	0.692437	0.063699
AM04477	GB11858	XM_392425.3	FBgn0001139	gro	Bac	C	Bac x C	0.002676	1.074e-07
AM04477	GB11858	XM_392425.3	FBgn0001139	gro	Bac	S	Bac x S	0.983617	0.130528
AM04477	GB11858	XM_392425.3	FBgn0001139	gro	Be	C	Be x C	0.000462	0.001427
AM04477	GB11858	XM_392425.3	FBgn0001139	gro	Be	S	Be x S	0.825754	0.996449
AM04477	GB11858	XM_392425.3	FBgn0001139	gro	C	S	C x S	0.000542	0.001246
AM04523	GB11906	XM_392115.3	FBgn0034915	eIF6	Bac	Be	Bac x Be	0.846604	0.426072
AM04523	GB11906	XM_392115.3	FBgn0034915	eIF6	Bac	C	Bac x C	0.007406	6.52e-05
AM04523	GB11906	XM_392115.3	FBgn0034915	eIF6	Bac	S	Bac x S	0.959967	0.149304
AM04523	GB11906	XM_392115.3	FBgn0034915	eIF6	Be	C	Be x C	0.12192	0.007166
AM04523	GB11906	XM_392115.3	FBgn0034915	eIF6	Be	S	Be x S	0.595042	0.664136
AM04523	GB11906	XM_392115.3	FBgn0034915	eIF6	C	S	C x S	0.001478	0.032502
AM04565	GB11947		FBgn0050011	gem	Bac	Be	Bac x Be	0.987312	0.086137
AM04565	GB11947		FBgn0050011	gem	Bac	C	Bac x C	0.320497	5.031e-05
AM04565	GB11947		FBgn0050011	gem	Bac	S	Bac x S	0.489568	0.000532
AM04565	GB11947		FBgn0050011	gem	Be	C	Be x C	0.338343	0.099589
AM04565	GB11947		FBgn0050011	gem	Be	S	Be x S	0.460428	0.070593
AM04565	GB11947		FBgn0050011	gem	C	S	C x S	0.005354	0.970061
AM04671	GB12054	XM_624769.1	FBgn0039620	CG1443	Bac	Be	Bac x Be	0.175619	0.310527
AM04671	GB12054	XM_624769.1	FBgn0039620	CG1443	Bac	C	Bac x C	1.042e-05	0.030262
AM04671	GB12054	XM_624769.1	FBgn0039620	CG1443	Bac	S	Bac x S	0.179813	0.527712
AM04671	GB12054	XM_624769.1	FBgn0039620	CG1443	Be	C	Be x C	0.040393	0.001377
AM04671	GB12054	XM_624769.1	FBgn0039620	CG1443	Be	S	Be x S	0.97728	0.935034
AM04671	GB12054	XM_624769.1	FBgn0039620	CG1443	C	S	C x S	0.044079	0.000608
AM04684	GB12067	XM_624156.2	FBgn0014877	Roe1	Bac	Be	Bac x Be	0.924586	0.158256
AM04684	GB12067	XM_624156.2	FBgn0014877	Roe1	Bac	C	Bac x C	0.998779	3.075e-05
AM04684	GB12067	XM_624156.2	FBgn0014877	Roe1	Bac	S	Bac x S	0.025121	0.285992
AM04684	GB12067	XM_624156.2	FBgn0014877	Roe1	Be	C	Be x C	0.935076	0.047383
AM04684	GB12067	XM_624156.2	FBgn0014877	Roe1	Be	S	Be x S	0.002614	0.94302
AM04684	GB12067	XM_624156.2	FBgn0014877	Roe1	C	S	C x S	0.002111	0.010196
AM04780	GB12159		FBgn0043903	dome	Bac	Be	Bac x Be	0.968002	0.049027
AM04780	GB12159		FBgn0043903	dome	Bac	C	Bac x C	2.933e-05	2.267e-07
AM04780	GB12159		FBgn0043903	dome	Bac	S	Bac x S	0.051755	0.002462
AM04780	GB12159		FBgn0043903	dome	Be	C	Be x C	9.371e-05	1.725e-09
AM04780	GB12159		FBgn0043903	dome	Be	S	Be x S	0.036221	0.318777
AM04780	GB12159		FBgn0043903	dome	C	S	C x S	1.48e-10	4.47e-13
AM04810	GB12189	XM_392423.3	FBgn0039304	CG10425	Bac	Be	Bac x Be	0.148813	0.262177
AM04810	GB12189	XM_392423.3	FBgn0039304	CG10425	Bac	C	Bac x C	0.002785	0.017731
AM04810	GB12189	XM_392423.3	FBgn0039304	CG10425	Bac	S	Bac x S	0.564687	0.644891
AM04810	GB12189	XM_392423.3	FBgn0039304	CG10425	Be	C	Be x C	0.801138	0.000501
AM04810	GB12189	XM_392423.3	FBgn0039304	CG10425	Be	S	Be x S	0.635844	0.026817
AM04810	GB12189	XM_392423.3	FBgn0039304	CG10425	C	S	C x S	0.165302	0.201794
AM04821	GB12201	XM_391948.3	FBgn0030234	CG15211	Bac	Be	Bac x Be	0.019477	0.104756
AM04821	GB12201	XM_391948.3	FBgn0030234	CG15211	Bac	C	Bac x C	0.621516	5.1e-05
AM04821	GB12201	XM_391948.3	FBgn0030234	CG15211	Bac	S	Bac x S	0.007558	0.042762
AM04821	GB12201	XM_391948.3	FBgn0030234	CG15211	Be	C	Be x C	0.002525	0.078218
AM04821	GB12201	XM_391948.3	FBgn0030234	CG15211	Be	S	Be x S	0.804268	0.770205
AM04821	GB12201	XM_391948.3	FBgn0030234	CG15211	C	S	C x S	4.777e-05	0.186529
AM04830	GB12210	XM_001122336.1	FBgn0038492	CG4090	Bac	Be	Bac x Be	0.185547	0.016361
AM04830	GB12210	XM_001122336.1	FBgn0038492	CG4090	Bac	C	Bac x C	0.14939	1.53e-11
AM04830	GB12210	XM_001122336.1	FBgn0038492	CG4090	Bac	S	Bac x S	0.058621	0.359674
AM04830	GB12210	XM_001122336.1	FBgn0038492	CG4090	Be	C	Be x C	0.002178	3.846e-06
AM04830	GB12210	XM_001122336.1	FBgn0038492	CG4090	Be	S	Be x S	0.718662	0.485426
AM04830	GB12210	XM_001122336.1	FBgn0038492	CG4090	C	S	C x S	7.622e-06	3.399e-09
AM04832	GB30215	XM_001119924.1	FBgn0001297	kay	Bac	Be	Bac x Be	0.239856	0.085352
AM04832	GB30215	XM_001119924.1	FBgn0001297	kay	Bac	C	Bac x C	0.001008	1.44e-05
AM04832	GB30215	XM_001119924.1	FBgn0001297	kay	Bac	S	Bac x S	0.553846	0.037698
AM04832	GB30215	XM_001119924.1	FBgn0001297	kay	Be	C	Be x C	0.59243	0.044849
AM04832	GB30215	XM_001119924.1	FBgn0001297	kay	Be	S	Be x S	0.694071	0.781211
AM04832	GB30215	XM_001119924.1	FBgn0001297	kay	C	S	C x S	0.040911	0.101449
AM04851	GB12231	XM_624041.2	FBgn0015222	Fer1HCH	Bac	Be	Bac x Be	0.005625	0.165918
AM04851	GB12231	XM_624041.2	FBgn0015222	Fer1HCH	Bac	C	Bac x C	0.330983	0.209814
AM04851	GB12231	XM_624041.2	FBgn0015222	Fer1HCH	Bac	S	Bac x S	0.401526	0.881078
AM04851	GB12231	XM_624041.2	FBgn0015222	Fer1HCH	Be	C	Be x C	0.19492	0.005807
AM04851	GB12231	XM_624041.2	FBgn0015222	Fer1HCH	Be	S	Be x S	0.122444	0.370329
AM04851	GB12231	XM_624041.2	FBgn0015222	Fer1HCH	C	S	C x S	0.97917	0.077772
AM04896	GB12277	XM_395483.3	FBgn0031635	CG15626	Bac	Be	Bac x Be	0.961176	0.380185
AM04896	GB12277	XM_395483.3	FBgn0031635	CG15626	Bac	C	Bac x C	0.20972	0.002545
AM04896	GB12277	XM_395483.3	FBgn0031635	CG15626	Bac	S	Bac x S	0.404825	0.86953
AM04896	GB12277	XM_395483.3	FBgn0031635	CG15626	Be	C	Be x C	0.17619	0.186946
AM04896	GB12277	XM_395483.3	FBgn0031635	CG15626	Be	S	Be x S	0.436479	0.663496
AM04896	GB12277	XM_395483.3	FBgn0031635	CG15626	C	S	C x S	0.001687	0.011913
AM05018	GB12400	XM_395079.3	FBgn0034166	CG6472	Bac	Be	Bac x Be	0.564505	0.018295
AM05018	GB12400	XM_395079.3	FBgn0034166	CG6472	Bac	C	Bac x C	0.9909	7.407e-06
AM05018	GB12400	XM_395079.3	FBgn0034166	CG6472	Bac	S	Bac x S	0.021342	0.867009
AM05018	GB12400	XM_395079.3	FBgn0034166	CG6472	Be	C	Be x C	0.688262	1.213e-08
AM05018	GB12400	XM_395079.3	FBgn0034166	CG6472	Be	S	Be x S	0.172015	0.069698
AM05018	GB12400	XM_395079.3	FBgn0034166	CG6472	C	S	C x S	0.008488	1.147e-06
AM05066	GB12449		FBgn0028490	CG31705	Bac	Be	Bac x Be	0.047291	0.840499
AM05066	GB12449		FBgn0028490	CG31705	Bac	C	Bac x C	0.00468	7.54e-10
AM05066	GB12449		FBgn0028490	CG31705	Bac	S	Bac x S	0.989518	0.900206
AM05066	GB12449		FBgn0028490	CG31705	Be	C	Be x C	0.869253	1.16e-07
AM05066	GB12449		FBgn0028490	CG31705	Be	S	Be x S	0.036263	0.642845
AM05066	GB12449		FBgn0028490	CG31705	C	S	C x S	0.006226	9.34e-10
AM05123	GB12506	XM_392511.3	FBgn0030719	eIF5	Bac	Be	Bac x Be	0.997255	0.97691
AM05123	GB12506	XM_392511.3	FBgn0030719	eIF5	Bac	C	Bac x C	0.000197	4.826e-08
AM05123	GB12506	XM_392511.3	FBgn0030719	eIF5	Bac	S	Bac x S	0.14846	0.984337
AM05123	GB12506	XM_392511.3	FBgn0030719	eIF5	Be	C	Be x C	0.001503	4.556e-07
AM05123	GB12506	XM_392511.3	FBgn0030719	eIF5	Be	S	Be x S	0.082069	0.953525
AM05123	GB12506	XM_392511.3	FBgn0030719	eIF5	C	S	C x S	0.244094	6.483e-08
AM05159	GB30574		FBgn0016977	spen	Bac	Be	Bac x Be	0.32018	0.016361
AM05159	GB30574		FBgn0016977	spen	Bac	C	Bac x C	0.288447	3.62e-12
AM05159	GB30574		FBgn0016977	spen	Bac	S	Bac x S	0.16698	0.000635
AM05159	GB30574		FBgn0016977	spen	Be	C	Be x C	0.015357	9.478e-07
AM05159	GB30574		FBgn0016977	spen	Be	S	Be x S	0.859807	0.270245
AM05159	GB30574		FBgn0016977	spen	C	S	C x S	0.000718	1.455e-05
AM05162	GB12546	NM_001013359.1	FBgn0036875	CG9449	Bac	Be	Bac x Be	0.334843	0.00317
AM05162	GB12546	NM_001013359.1	FBgn0036875	CG9449	Bac	C	Bac x C	0.000223	0.003998
AM05162	GB12546	NM_001013359.1	FBgn0036875	CG9449	Bac	S	Bac x S	0.407005	0.030063
AM05162	GB12546	NM_001013359.1	FBgn0036875	CG9449	Be	C	Be x C	0.100083	0.987003
AM05162	GB12546	NM_001013359.1	FBgn0036875	CG9449	Be	S	Be x S	0.994501	0.878785
AM05162	GB12546	NM_001013359.1	FBgn0036875	CG9449	C	S	C x S	0.093484	0.906745
AM05178	GB12562	XM_391968.3			Bac	Be	Bac x Be	0.062928	0.140209
AM05178	GB12562	XM_391968.3			Bac	C	Bac x C	0.000313	0.000778
AM05178	GB12562	XM_391968.3			Bac	S	Bac x S	0.103688	0.063419
AM05178	GB12562	XM_391968.3			Be	C	Be x C	0.540578	0.229157
AM05178	GB12562	XM_391968.3			Be	S	Be x S	0.996808	0.76232
AM05178	GB12562	XM_391968.3			C	S	C x S	0.38987	0.590674
AM05183	GB12567	XM_624222.2	FBgn0027348	bgm	Bac	Be	Bac x Be	0.990596	0.003945
AM05183	GB12567	XM_624222.2	FBgn0027348	bgm	Bac	C	Bac x C	0.001155	7.18e-11
AM05183	GB12567	XM_624222.2	FBgn0027348	bgm	Bac	S	Bac x S	0.920011	0.00435
AM05183	GB12567	XM_624222.2	FBgn0027348	bgm	Be	C	Be x C	0.002487	5.2e-05
AM05183	GB12567	XM_624222.2	FBgn0027348	bgm	Be	S	Be x S	0.846036	0.894998
AM05183	GB12567	XM_624222.2	FBgn0027348	bgm	C	S	C x S	0.004805	2.575e-05
AM05219	GB12603		FBgn0050373	CG30373	Bac	Be	Bac x Be	0.212425	0.260523
AM05219	GB12603		FBgn0050373	CG30373	Bac	C	Bac x C	0.042496	0.00246
AM05219	GB12603		FBgn0050373	CG30373	Bac	S	Bac x S	0.636344	0.048387
AM05219	GB12603		FBgn0050373	CG30373	Be	C	Be x C	0.003594	0.265566
AM05219	GB12603		FBgn0050373	CG30373	Be	S	Be x S	0.861259	0.53817
AM05219	GB12603		FBgn0050373	CG30373	C	S	C x S	0.002549	0.743827
AM05262	GB12647	XM_393437.3	FBgn0002069	Aats-asp	Bac	Be	Bac x Be	0.3873	0.007076
AM05262	GB12647	XM_393437.3	FBgn0002069	Aats-asp	Bac	C	Bac x C	0.061154	4.58e-11
AM05262	GB12647	XM_393437.3	FBgn0002069	Aats-asp	Bac	S	Bac x S	0.658529	0.031639
AM05262	GB12647	XM_393437.3	FBgn0002069	Aats-asp	Be	C	Be x C	0.001121	2.357e-05
AM05262	GB12647	XM_393437.3	FBgn0002069	Aats-asp	Be	S	Be x S	0.919978	0.964795
AM05262	GB12647	XM_393437.3	FBgn0002069	Aats-asp	C	S	C x S	0.000646	1.203e-06
AM05367	GB12752	XM_393585.3	FBgn0002887	mus201	Bac	Be	Bac x Be	0.000995	0.424839
AM05367	GB12752	XM_393585.3	FBgn0002887	mus201	Bac	C	Bac x C	0.002397	0.000302
AM05367	GB12752	XM_393585.3	FBgn0002887	mus201	Bac	S	Bac x S	0.31137	0.000828
AM05367	GB12752	XM_393585.3	FBgn0002887	mus201	Be	C	Be x C	0.973934	0.04179
AM05367	GB12752	XM_393585.3	FBgn0002887	mus201	Be	S	Be x S	0.189516	0.012276
AM05367	GB12752	XM_393585.3	FBgn0002887	mus201	C	S	C x S	0.358792	0.965565
AM05374	GB12759	XM_395800.3	FBgn0015617	Cdk7	Bac	Be	Bac x Be	0.151766	0.345816
AM05374	GB12759	XM_395800.3	FBgn0015617	Cdk7	Bac	C	Bac x C	0.454027	1.452e-06
AM05374	GB12759	XM_395800.3	FBgn0015617	Cdk7	Bac	S	Bac x S	0.097725	0.127976
AM05374	GB12759	XM_395800.3	FBgn0015617	Cdk7	Be	C	Be x C	0.006567	0.001204
AM05374	GB12759	XM_395800.3	FBgn0015617	Cdk7	Be	S	Be x S	0.969944	0.70721
AM05374	GB12759	XM_395800.3	FBgn0015617	Cdk7	C	S	C x S	8.576e-05	0.003592
AM05412	GB12797	XM_392397.3	FBgn0027560	Tps1	Bac	Be	Bac x Be	0.132126	0.066912
AM05412	GB12797	XM_392397.3	FBgn0027560	Tps1	Bac	C	Bac x C	0.001686	1.87e-11
AM05412	GB12797	XM_392397.3	FBgn0027560	Tps1	Bac	S	Bac x S	0.392027	0.501432
AM05412	GB12797	XM_392397.3	FBgn0027560	Tps1	Be	C	Be x C	0.593914	5.344e-07
AM05412	GB12797	XM_392397.3	FBgn0027560	Tps1	Be	S	Be x S	0.91415	0.633212
AM05412	GB12797	XM_392397.3	FBgn0027560	Tps1	C	S	C x S	0.218717	9.346e-09
AM05474	GB12860	XM_624635.2	FBgn0035121	Tudor-SN	Bac	Be	Bac x Be	0.432396	0.85342
AM05474	GB12860	XM_624635.2	FBgn0035121	Tudor-SN	Bac	C	Bac x C	0.033053	5.81e-08
AM05474	GB12860	XM_624635.2	FBgn0035121	Tudor-SN	Bac	S	Bac x S	0.798446	0.918674
AM05474	GB12860	XM_624635.2	FBgn0035121	Tudor-SN	Be	C	Be x C	0.00144	2.18e-07
AM05474	GB12860	XM_624635.2	FBgn0035121	Tudor-SN	Be	S	Be x S	0.878841	0.970369
AM05474	GB12860	XM_624635.2	FBgn0035121	Tudor-SN	C	S	C x S	0.001593	1.686e-08
AM05582	GB12969	XM_001121480.1			Bac	Be	Bac x Be	0.132429	0.242833
AM05582	GB12969	XM_001121480.1			Bac	C	Bac x C	2.784e-06	1.69e-11
AM05582	GB12969	XM_001121480.1			Bac	S	Bac x S	0.171202	0.306004
AM05582	GB12969	XM_001121480.1			Be	C	Be x C	2.568e-08	9.824e-08
AM05582	GB12969	XM_001121480.1			Be	S	Be x S	0.992375	0.985342
AM05582	GB12969	XM_001121480.1			C	S	C x S	3.02e-10	5.564e-09
AM05619	GB13008		FBgn0036078	Or67c	Bac	Be	Bac x Be	3.411e-05	0.091201
AM05619	GB13008		FBgn0036078	Or67c	Bac	C	Bac x C	2.853e-05	7.331e-08
AM05619	GB13008		FBgn0036078	Or67c	Bac	S	Bac x S	0.000729	2.572e-05
AM05619	GB13008		FBgn0036078	Or67c	Be	C	Be x C	0.654801	0.000452
AM05619	GB13008		FBgn0036078	Or67c	Be	S	Be x S	0.59243	0.010001
AM05619	GB13008		FBgn0036078	Or67c	C	S	C x S	0.039653	0.438124
AM05638	GB13028	XM_001120895.1			Bac	Be	Bac x Be	0.584911	4.96e-14
AM05638	GB13028	XM_001120895.1			Bac	C	Bac x C	3.774e-07	6.73e-16
AM05638	GB13028	XM_001120895.1			Bac	S	Bac x S	0.838425	1.74e-12
AM05638	GB13028	XM_001120895.1			Be	C	Be x C	0.000241	0.396463
AM05638	GB13028	XM_001120895.1			Be	S	Be x S	0.147247	0.999044
AM05638	GB13028	XM_001120895.1			C	S	C x S	1.096e-08	0.3121
AM05659	GB13049	XM_394471.1	FBgn0003887	betaTub56D	Bac	Be	Bac x Be	0.000125	0.44133
AM05659	GB13049	XM_394471.1	FBgn0003887	betaTub56D	Bac	C	Bac x C	0.149473	2.742e-07
AM05659	GB13049	XM_394471.1	FBgn0003887	betaTub56D	Bac	S	Bac x S	0.001005	0.001656
AM05659	GB13049	XM_394471.1	FBgn0003887	betaTub56D	Be	C	Be x C	4.324e-07	0.000178
AM05659	GB13049	XM_394471.1	FBgn0003887	betaTub56D	Be	S	Be x S	0.999317	0.019372
AM05659	GB13049	XM_394471.1	FBgn0003887	betaTub56D	C	S	C x S	7.464e-08	0.127591
AM05788	GB30293	XM_395522.3	FBgn0034479	CG8654	Bac	Be	Bac x Be	0.747809	0.935274
AM05788	GB30293	XM_395522.3	FBgn0034479	CG8654	Bac	C	Bac x C	0.000555	0.029475
AM05788	GB30293	XM_395522.3	FBgn0034479	CG8654	Bac	S	Bac x S	0.987813	0.600553
AM05788	GB30293	XM_395522.3	FBgn0034479	CG8654	Be	C	Be x C	0.039709	0.036618
AM05788	GB30293	XM_395522.3	FBgn0034479	CG8654	Be	S	Be x S	0.630565	0.669738
AM05788	GB30293	XM_395522.3	FBgn0034479	CG8654	C	S	C x S	0.00057	0.000957
AM05797	GB13188	XM_393103.3	FBgn0038564	CG7785	Bac	Be	Bac x Be	0.79451	0.40265
AM05797	GB13188	XM_393103.3	FBgn0038564	CG7785	Bac	C	Bac x C	0.005556	0.004615
AM05797	GB13188	XM_393103.3	FBgn0038564	CG7785	Bac	S	Bac x S	0.94126	0.613583
AM05797	GB13188	XM_393103.3	FBgn0038564	CG7785	Be	C	Be x C	0.001303	0.221469
AM05797	GB13188	XM_393103.3	FBgn0038564	CG7785	Be	S	Be x S	0.502567	0.92954
AM05797	GB13188	XM_393103.3	FBgn0038564	CG7785	C	S	C x S	0.016488	0.085785
AM05971	GB13368	XM_393423.3	FBgn0030737	CG9914	Bac	Be	Bac x Be	0.219912	0.658401
AM05971	GB13368	XM_393423.3	FBgn0030737	CG9914	Bac	C	Bac x C	0.580158	5.173e-05
AM05971	GB13368	XM_393423.3	FBgn0030737	CG9914	Bac	S	Bac x S	0.101302	0.314465
AM05971	GB13368	XM_393423.3	FBgn0030737	CG9914	Be	C	Be x C	0.034776	1.838e-05
AM05971	GB13368	XM_393423.3	FBgn0030737	CG9914	Be	S	Be x S	0.8288	0.031676
AM05971	GB13368	XM_393423.3	FBgn0030737	CG9914	C	S	C x S	0.000547	0.014338
AM05983	GB13380	NM_001011626.1	FBgn0000308	chic	Bac	Be	Bac x Be	0.086756	0.837376
AM05983	GB13380	NM_001011626.1	FBgn0000308	chic	Bac	C	Bac x C	0.891848	0.000745
AM05983	GB13380	NM_001011626.1	FBgn0000308	chic	Bac	S	Bac x S	0.118443	0.113755
AM05983	GB13380	NM_001011626.1	FBgn0000308	chic	Be	C	Be x C	0.029223	0.01383
AM05983	GB13380	NM_001011626.1	FBgn0000308	chic	Be	S	Be x S	0.9909	0.184735
AM05983	GB13380	NM_001011626.1	FBgn0000308	chic	C	S	C x S	0.008407	0.337306
AM05984	GB30507	XM_624267.2	FBgn0000212	brm	Bac	Be	Bac x Be	0.339061	0.01036
AM05984	GB30507	XM_624267.2	FBgn0000212	brm	Bac	C	Bac x C	0.025644	0.000189
AM05984	GB30507	XM_624267.2	FBgn0000212	brm	Bac	S	Bac x S	0.007819	0.484188
AM05984	GB30507	XM_624267.2	FBgn0000212	brm	Be	C	Be x C	0.890785	0.553451
AM05984	GB30507	XM_624267.2	FBgn0000212	brm	Be	S	Be x S	0.187331	0.263423
AM05984	GB30507	XM_624267.2	FBgn0000212	brm	C	S	C x S	0.48646	0.015524
AM06025	GB13421	XM_393160.3	FBgn0033383	CG8057	Bac	Be	Bac x Be	0.884698	0.010647
AM06025	GB13421	XM_393160.3	FBgn0033383	CG8057	Bac	C	Bac x C	0.00328	2.54e-13
AM06025	GB13421	XM_393160.3	FBgn0033383	CG8057	Bac	S	Bac x S	0.99015	0.248089
AM06025	GB13421	XM_393160.3	FBgn0033383	CG8057	Be	C	Be x C	0.001932	1.079e-07
AM06025	GB13421	XM_393160.3	FBgn0033383	CG8057	Be	S	Be x S	0.933422	0.548406
AM06025	GB13421	XM_393160.3	FBgn0033383	CG8057	C	S	C x S	0.001498	1.15e-10
AM06029	GB13425	XM_393936.3	FBgn0031745	CG8965	Bac	Be	Bac x Be	0.020535	0.067687
AM06029	GB13425	XM_393936.3	FBgn0031745	CG8965	Bac	C	Bac x C	0.463477	0.003305
AM06029	GB13425	XM_393936.3	FBgn0031745	CG8965	Bac	S	Bac x S	0.11112	0.973572
AM06029	GB13425	XM_393936.3	FBgn0031745	CG8965	Be	C	Be x C	0.001508	0.557035
AM06029	GB13425	XM_393936.3	FBgn0031745	CG8965	Be	S	Be x S	0.983421	0.032591
AM06029	GB13425	XM_393936.3	FBgn0031745	CG8965	C	S	C x S	0.000995	0.002016
AM06039	GB13435	XM_001123359.1			Bac	Be	Bac x Be	0.594375	0.473995
AM06039	GB13435	XM_001123359.1			Bac	C	Bac x C	0.005773	0.002854
AM06039	GB13435	XM_001123359.1			Bac	S	Bac x S	0.135046	0.040206
AM06039	GB13435	XM_001123359.1			Be	C	Be x C	0.100159	0.161182
AM06039	GB13435	XM_001123359.1			Be	S	Be x S	0.456491	0.326669
AM06039	GB13435	XM_001123359.1			C	S	C x S	0.536953	0.854376
AM06091	GB13488	XM_394764.3			Bac	Be	Bac x Be	0.63468	0.008545
AM06091	GB13488	XM_394764.3			Bac	C	Bac x C	0.051703	1.15e-10
AM06091	GB13488	XM_394764.3			Bac	S	Bac x S	0.609579	0.121095
AM06091	GB13488	XM_394764.3			Be	C	Be x C	0.003507	3.266e-05
AM06091	GB13488	XM_394764.3			Be	S	Be x S	0.989518	0.710923
AM06091	GB13488	XM_394764.3			C	S	C x S	0.000418	2.815e-07
AM06109	GB13507	XM_001121618.1	FBgn0032726	CG10621	Bac	Be	Bac x Be	0.312988	8.816e-05
AM06109	GB13507	XM_001121618.1	FBgn0032726	CG10621	Bac	C	Bac x C	0.411068	7.693e-06
AM06109	GB13507	XM_001121618.1	FBgn0032726	CG10621	Bac	S	Bac x S	0.36605	0.006029
AM06109	GB13507	XM_001121618.1	FBgn0032726	CG10621	Be	C	Be x C	0.025629	0.79302
AM06109	GB13507	XM_001121618.1	FBgn0032726	CG10621	Be	S	Be x S	0.990332	0.64599
AM06109	GB13507	XM_001121618.1	FBgn0032726	CG10621	C	S	C x S	0.007406	0.274081
AM06179	GB13578		FBgn0031973	CG7219	Bac	Be	Bac x Be	0.448985	0.655709
AM06179	GB13578		FBgn0031973	CG7219	Bac	C	Bac x C	0.372116	0.014983
AM06179	GB13578		FBgn0031973	CG7219	Bac	S	Bac x S	0.272284	0.972932
AM06179	GB13578		FBgn0031973	CG7219	Be	C	Be x C	0.998439	0.211377
AM06179	GB13578		FBgn0031973	CG7219	Be	S	Be x S	0.002104	0.575795
AM06179	GB13578		FBgn0031973	CG7219	C	S	C x S	0.001501	0.009968
AM06202	GB13602		FBgn0039084	CG10175	Bac	Be	Bac x Be	0.923222	0.228352
AM06202	GB13602		FBgn0039084	CG10175	Bac	C	Bac x C	0.18111	5.672e-07
AM06202	GB13602		FBgn0039084	CG10175	Bac	S	Bac x S	0.857505	0.958841
AM06202	GB13602		FBgn0039084	CG10175	Be	C	Be x C	0.063571	0.000761
AM06202	GB13602		FBgn0039084	CG10175	Be	S	Be x S	0.983026	0.162428
AM06202	GB13602		FBgn0039084	CG10175	C	S	C x S	0.007273	4.702e-07
AM06214	GB13615	XM_624835.2	FBgn0063923	Kaz1-ORFB	Bac	Be	Bac x Be	0.279826	0.002251
AM06214	GB13615	XM_624835.2	FBgn0063923	Kaz1-ORFB	Bac	C	Bac x C	0.140732	2.05e-05
AM06214	GB13615	XM_624835.2	FBgn0063923	Kaz1-ORFB	Bac	S	Bac x S	0.09512	0.104447
AM06214	GB13615	XM_624835.2	FBgn0063923	Kaz1-ORFB	Be	C	Be x C	0.00449	0.482182
AM06214	GB13615	XM_624835.2	FBgn0063923	Kaz1-ORFB	Be	S	Be x S	0.754715	0.525529
AM06214	GB13615	XM_624835.2	FBgn0063923	Kaz1-ORFB	C	S	C x S	6.222e-05	0.042769
AM06271	GB13673	XM_394743.2	FBgn0030387	Pkcdelta	Bac	Be	Bac x Be	0.005062	0.781762
AM06271	GB13673	XM_394743.2	FBgn0030387	Pkcdelta	Bac	C	Bac x C	0.014839	5.5e-05
AM06271	GB13673	XM_394743.2	FBgn0030387	Pkcdelta	Bac	S	Bac x S	0.162821	0.132375
AM06271	GB13673	XM_394743.2	FBgn0030387	Pkcdelta	Be	C	Be x C	7.892e-07	0.002265
AM06271	GB13673	XM_394743.2	FBgn0030387	Pkcdelta	Be	S	Be x S	0.55922	0.282153
AM06271	GB13673	XM_394743.2	FBgn0030387	Pkcdelta	C	S	C x S	1.745e-06	0.061254
AM06287	GB13689	XM_623750.2	FBgn0028327	l(1)G0320	Bac	Be	Bac x Be	0.629447	0.890494
AM06287	GB13689	XM_623750.2	FBgn0028327	l(1)G0320	Bac	C	Bac x C	0.355498	0.00762
AM06287	GB13689	XM_623750.2	FBgn0028327	l(1)G0320	Bac	S	Bac x S	0.181439	0.670072
AM06287	GB13689	XM_623750.2	FBgn0028327	l(1)G0320	Be	C	Be x C	0.076219	0.006472
AM06287	GB13689	XM_623750.2	FBgn0028327	l(1)G0320	Be	S	Be x S	0.611918	0.817533
AM06287	GB13689	XM_623750.2	FBgn0028327	l(1)G0320	C	S	C x S	0.001229	0.000335
AM06304	GB13706		FBgn0011640	lark	Bac	Be	Bac x Be	0.822302	0.649738
AM06304	GB13706		FBgn0011640	lark	Bac	C	Bac x C	0.002286	0.013905
AM06304	GB13706		FBgn0011640	lark	Bac	S	Bac x S	0.994431	0.000727
AM06304	GB13706		FBgn0011640	lark	Be	C	Be x C	0.118399	0.206977
AM06304	GB13706		FBgn0011640	lark	Be	S	Be x S	0.787952	0.002701
AM06304	GB13706		FBgn0011640	lark	C	S	C x S	0.003268	0.361244
AM06340	GB30359	XM_624623.2	FBgn0014018	Rel	Bac	Be	Bac x Be	0.475983	4.974e-06
AM06340	GB30359	XM_624623.2	FBgn0014018	Rel	Bac	C	Bac x C	0.000919	1.64e-14
AM06340	GB30359	XM_624623.2	FBgn0014018	Rel	Bac	S	Bac x S	0.849066	1.552e-06
AM06340	GB30359	XM_624623.2	FBgn0014018	Rel	Be	C	Be x C	0.104377	7.086e-06
AM06340	GB30359	XM_624623.2	FBgn0014018	Rel	Be	S	Be x S	0.88895	0.507655
AM06340	GB30359	XM_624623.2	FBgn0014018	Rel	C	S	C x S	0.010148	2.719e-05
AM06567	GB13969	XM_392367.3	FBgn0035498	Fit1	Bac	Be	Bac x Be	0.07463	0.00104
AM06567	GB13969	XM_392367.3	FBgn0035498	Fit1	Bac	C	Bac x C	0.094107	0.810157
AM06567	GB13969	XM_392367.3	FBgn0035498	Fit1	Bac	S	Bac x S	0.817291	0.002731
AM06567	GB13969	XM_392367.3	FBgn0035498	Fit1	Be	C	Be x C	0.000375	0.021881
AM06567	GB13969	XM_392367.3	FBgn0035498	Fit1	Be	S	Be x S	0.425529	0.948585
AM06567	GB13969	XM_392367.3	FBgn0035498	Fit1	C	S	C x S	0.011719	0.003514
AM06590	GB13992	XM_624297.2	FBgn0038373	CG4546	Bac	Be	Bac x Be	0.032788	0.001875
AM06590	GB13992	XM_624297.2	FBgn0038373	CG4546	Bac	C	Bac x C	0.000177	0.101889
AM06590	GB13992	XM_624297.2	FBgn0038373	CG4546	Bac	S	Bac x S	0.369281	0.71744
AM06590	GB13992	XM_624297.2	FBgn0038373	CG4546	Be	C	Be x C	0.130942	0.356302
AM06590	GB13992	XM_624297.2	FBgn0038373	CG4546	Be	S	Be x S	0.390098	0.023275
AM06590	GB13992	XM_624297.2	FBgn0038373	CG4546	C	S	C x S	0.000614	0.517507
AM06643	GB14044	XM_001121032.1	FBgn0030051	CG2056	Bac	Be	Bac x Be	0.849191	0.088591
AM06643	GB14044	XM_001121032.1	FBgn0030051	CG2056	Bac	C	Bac x C	8.93e-10	8.4e-17
AM06643	GB14044	XM_001121032.1	FBgn0030051	CG2056	Bac	S	Bac x S	0.299146	0.729859
AM06643	GB14044	XM_001121032.1	FBgn0030051	CG2056	Be	C	Be x C	7.939e-07	1.31e-12
AM06643	GB14044	XM_001121032.1	FBgn0030051	CG2056	Be	S	Be x S	0.031815	0.413482
AM06643	GB14044	XM_001121032.1	FBgn0030051	CG2056	C	S	C x S	5.39e-13	8.57e-16
AM06681	GB30528	XM_001122743.1	FBgn0037711	CG8228	Bac	Be	Bac x Be	0.126216	0.067698
AM06681	GB30528	XM_001122743.1	FBgn0037711	CG8228	Bac	C	Bac x C	0.00024	2.976e-08
AM06681	GB30528	XM_001122743.1	FBgn0037711	CG8228	Bac	S	Bac x S	0.337342	1.612e-05
AM06681	GB30528	XM_001122743.1	FBgn0037711	CG8228	Be	C	Be x C	0.051458	0.000543
AM06681	GB30528	XM_001122743.1	FBgn0037711	CG8228	Be	S	Be x S	0.987813	0.004871
AM06681	GB30528	XM_001122743.1	FBgn0037711	CG8228	C	S	C x S	0.021366	0.501432
AM06728	GB14128	XR_015052.1	FBgn0052264	CG32264	Bac	Be	Bac x Be	0.933108	0.139895
AM06728	GB14128	XR_015052.1	FBgn0052264	CG32264	Bac	C	Bac x C	0.00213	1.396e-07
AM06728	GB14128	XR_015052.1	FBgn0052264	CG32264	Bac	S	Bac x S	0.969977	0.37622
AM06728	GB14128	XR_015052.1	FBgn0052264	CG32264	Be	C	Be x C	0.023247	0.000891
AM06728	GB14128	XR_015052.1	FBgn0052264	CG32264	Be	S	Be x S	0.730207	0.895435
AM06728	GB14128	XR_015052.1	FBgn0052264	CG32264	C	S	C x S	7.383e-05	3.9e-05
AM06860	GB14261	XM_001120220.1	FBgn0031381	NPC2	Bac	Be	Bac x Be	2.648e-06	0.36498
AM06860	GB14261	XM_001120220.1	FBgn0031381	NPC2	Bac	C	Bac x C	4.688e-06	0.000149
AM06860	GB14261	XM_001120220.1	FBgn0031381	NPC2	Bac	S	Bac x S	0.027107	0.000557
AM06860	GB14261	XM_001120220.1	FBgn0031381	NPC2	Be	C	Be x C	0.968067	0.021928
AM06860	GB14261	XM_001120220.1	FBgn0031381	NPC2	Be	S	Be x S	0.046374	0.024317
AM06860	GB14261	XM_001120220.1	FBgn0031381	NPC2	C	S	C x S	0.099075	0.958513
AM06884	GB14284	XM_392401.3	FBgn0022359	Sodh-2	Bac	Be	Bac x Be	0.157457	0.54312
AM06884	GB14284	XM_392401.3	FBgn0022359	Sodh-2	Bac	C	Bac x C	0.004856	0.003277
AM06884	GB14284	XM_392401.3	FBgn0022359	Sodh-2	Bac	S	Bac x S	0.231353	0.197502
AM06884	GB14284	XM_392401.3	FBgn0022359	Sodh-2	Be	C	Be x C	0.508039	0.115981
AM06884	GB14284	XM_392401.3	FBgn0022359	Sodh-2	Be	S	Be x S	0.998918	0.63988
AM06884	GB14284	XM_392401.3	FBgn0022359	Sodh-2	C	S	C x S	0.382258	0.392969
AM06887	GB14287	XM_625031.2	FBgn0038996	mRpL45	Bac	Be	Bac x Be	0.929215	4.448e-06
AM06887	GB14287	XM_625031.2	FBgn0038996	mRpL45	Bac	C	Bac x C	0.139952	1.25e-11
AM06887	GB14287	XM_625031.2	FBgn0038996	mRpL45	Bac	S	Bac x S	0.552983	8.479e-06
AM06887	GB14287	XM_625031.2	FBgn0038996	mRpL45	Be	C	Be x C	0.072916	0.004441
AM06887	GB14287	XM_625031.2	FBgn0038996	mRpL45	Be	S	Be x S	0.698984	0.833111
AM06887	GB14287	XM_625031.2	FBgn0038996	mRpL45	C	S	C x S	0.000606	0.005565
AM06948	GB14350	XM_395333.3	FBgn0039150	CG13605	Bac	Be	Bac x Be	0.998439	0.005529
AM06948	GB14350	XM_395333.3	FBgn0039150	CG13605	Bac	C	Bac x C	0.383629	1.087e-05
AM06948	GB14350	XM_395333.3	FBgn0039150	CG13605	Bac	S	Bac x S	0.597706	0.047258
AM06948	GB14350	XM_395333.3	FBgn0039150	CG13605	Be	C	Be x C	0.416127	0.265656
AM06948	GB14350	XM_395333.3	FBgn0039150	CG13605	Be	S	Be x S	0.488841	0.787275
AM06948	GB14350	XM_395333.3	FBgn0039150	CG13605	C	S	C x S	0.006857	0.044291
AM07032	GB14434	XM_397411.3	FBgn0030608	Lsd-2	Bac	Be	Bac x Be	0.989518	8.35e-07
AM07032	GB14434	XM_397411.3	FBgn0030608	Lsd-2	Bac	C	Bac x C	0.001441	4.34e-15
AM07032	GB14434	XM_397411.3	FBgn0030608	Lsd-2	Bac	S	Bac x S	0.258077	0.000607
AM07032	GB14434	XM_397411.3	FBgn0030608	Lsd-2	Be	C	Be x C	0.007628	7.669e-06
AM07032	GB14434	XM_397411.3	FBgn0030608	Lsd-2	Be	S	Be x S	0.222338	0.434037
AM07032	GB14434	XM_397411.3	FBgn0030608	Lsd-2	C	S	C x S	3.774e-07	5.364e-09
AM07033	GB14435	XM_001120006.1	FBgn0011296	l(2)efl	Bac	Be	Bac x Be	0.401847	0.008247
AM07033	GB14435	XM_001120006.1	FBgn0011296	l(2)efl	Bac	C	Bac x C	0.009562	2.497e-08
AM07033	GB14435	XM_001120006.1	FBgn0011296	l(2)efl	Bac	S	Bac x S	0.872783	0.083259
AM07033	GB14435	XM_001120006.1	FBgn0011296	l(2)efl	Be	C	Be x C	0.000328	0.005066
AM07033	GB14435	XM_001120006.1	FBgn0011296	l(2)efl	Be	S	Be x S	0.798146	0.82223
AM07033	GB14435	XM_001120006.1	FBgn0011296	l(2)efl	C	S	C x S	0.000842	0.000176
AM07127	GB14529	XM_392429.3	FBgn0003138	Ptp61F	Bac	Be	Bac x Be	0.931481	0.170662
AM07127	GB14529	XM_392429.3	FBgn0003138	Ptp61F	Bac	C	Bac x C	0.006427	0.003102
AM07127	GB14529	XM_392429.3	FBgn0003138	Ptp61F	Bac	S	Bac x S	0.989518	0.011081
AM07127	GB14529	XM_392429.3	FBgn0003138	Ptp61F	Be	C	Be x C	0.167531	4.988e-05
AM07127	GB14529	XM_392429.3	FBgn0003138	Ptp61F	Be	S	Be x S	0.949753	0.309449
AM07127	GB14529	XM_392429.3	FBgn0003138	Ptp61F	C	S	C x S	0.019006	2.172e-08
AM07141	GB14542	XM_624528.2	FBgn0015872	Drip	Bac	Be	Bac x Be	0.439813	0.664419
AM07141	GB14542	XM_624528.2	FBgn0015872	Drip	Bac	C	Bac x C	0.037575	2.905e-07
AM07141	GB14542	XM_624528.2	FBgn0015872	Drip	Bac	S	Bac x S	0.551138	0.081902
AM07141	GB14542	XM_624528.2	FBgn0015872	Drip	Be	C	Be x C	0.001461	5.3e-05
AM07141	GB14542	XM_624528.2	FBgn0015872	Drip	Be	S	Be x S	0.997236	0.272001
AM07141	GB14542	XM_624528.2	FBgn0015872	Drip	C	S	C x S	0.000339	0.001853
AM07226	GB14629	XM_397175.2	FBgn0025625	CG4290	Bac	Be	Bac x Be	0.770685	0.039628
AM07226	GB14629	XM_397175.2	FBgn0025625	CG4290	Bac	C	Bac x C	0.388134	0.049408
AM07226	GB14629	XM_397175.2	FBgn0025625	CG4290	Bac	S	Bac x S	0.022143	0.060856
AM07226	GB14629	XM_397175.2	FBgn0025625	CG4290	Be	C	Be x C	0.121702	0.983823
AM07226	GB14629	XM_397175.2	FBgn0025625	CG4290	Be	S	Be x S	0.077973	7.493e-06
AM07226	GB14629	XM_397175.2	FBgn0025625	CG4290	C	S	C x S	6.944e-06	1.022e-05
AM07227	GB14630	XM_001120711.1			Bac	Be	Bac x Be	0.069195	0.519277
AM07227	GB14630	XM_001120711.1			Bac	C	Bac x C	0.006676	0.000234
AM07227	GB14630	XM_001120711.1			Bac	S	Bac x S	0.206529	0.00349
AM07227	GB14630	XM_001120711.1			Be	C	Be x C	0.58507	0.019885
AM07227	GB14630	XM_001120711.1			Be	S	Be x S	0.958422	0.027261
AM07227	GB14630	XM_001120711.1			C	S	C x S	0.32025	0.851496
AM07242	GB14645	XM_001120277.1	FBgn0039484	CG6124	Bac	Be	Bac x Be	0.007558	6.331e-06
AM07242	GB14645	XM_001120277.1	FBgn0039484	CG6124	Bac	C	Bac x C	0.617099	1.849e-05
AM07242	GB14645	XM_001120277.1	FBgn0039484	CG6124	Bac	S	Bac x S	0.000807	0.006896
AM07242	GB14645	XM_001120277.1	FBgn0039484	CG6124	Be	C	Be x C	0.385984	0.92872
AM07242	GB14645	XM_001120277.1	FBgn0039484	CG6124	Be	S	Be x S	0.464278	0.150393
AM07242	GB14645	XM_001120277.1	FBgn0039484	CG6124	C	S	C x S	0.009988	0.092122
AM07274	GB14677	XM_395924.2	FBgn0039241	CG11089	Bac	Be	Bac x Be	0.737902	0.993237
AM07274	GB14677	XM_395924.2	FBgn0039241	CG11089	Bac	C	Bac x C	0.513452	0.010029
AM07274	GB14677	XM_395924.2	FBgn0039241	CG11089	Bac	S	Bac x S	0.398396	0.995458
AM07274	GB14677	XM_395924.2	FBgn0039241	CG11089	Be	C	Be x C	0.13307	0.015784
AM07274	GB14677	XM_395924.2	FBgn0039241	CG11089	Be	S	Be x S	0.824529	0.984606
AM07274	GB14677	XM_395924.2	FBgn0039241	CG11089	C	S	C x S	0.004058	0.006144
AM07307	GB14710	XM_393931.1	FBgn0038738	CG4572	Bac	Be	Bac x Be	0.843636	0.203386
AM07307	GB14710	XM_393931.1	FBgn0038738	CG4572	Bac	C	Bac x C	0.001121	0.000224
AM07307	GB14710	XM_393931.1	FBgn0038738	CG4572	Bac	S	Bac x S	0.960667	0.135744
AM07307	GB14710	XM_393931.1	FBgn0038738	CG4572	Be	C	Be x C	0.035907	5.885e-06
AM07307	GB14710	XM_393931.1	FBgn0038738	CG4572	Be	S	Be x S	0.635979	0.000362
AM07307	GB14710	XM_393931.1	FBgn0038738	CG4572	C	S	C x S	0.000209	0.156085
AM07353	GB14758	XM_392456.3			Bac	Be	Bac x Be	0.516823	0.976642
AM07353	GB14758	XM_392456.3			Bac	C	Bac x C	0.963147	7.044e-07
AM07353	GB14758	XM_392456.3			Bac	S	Bac x S	0.040934	0.050332
AM07353	GB14758	XM_392456.3			Be	C	Be x C	0.384762	1e-05
AM07353	GB14758	XM_392456.3			Be	S	Be x S	0.364615	0.031012
AM07353	GB14758	XM_392456.3			C	S	C x S	0.003143	0.00798
AM07398	GB14803	XM_393963.2	FBgn0003748	Treh	Bac	Be	Bac x Be	0.00245	0.81727
AM07398	GB14803	XM_393963.2	FBgn0003748	Treh	Bac	C	Bac x C	0.931566	0.004645
AM07398	GB14803	XM_393963.2	FBgn0003748	Treh	Bac	S	Bac x S	0.027478	0.485645
AM07398	GB14803	XM_393963.2	FBgn0003748	Treh	Be	C	Be x C	0.003394	0.00324
AM07398	GB14803	XM_393963.2	FBgn0003748	Treh	Be	S	Be x S	0.967377	0.150146
AM07398	GB14803	XM_393963.2	FBgn0003748	Treh	C	S	C x S	0.003094	0.159324
AM07444	GB14849	XM_624369.2	FBgn0033735	CG8525	Bac	Be	Bac x Be	0.880212	0.138263
AM07444	GB14849	XM_624369.2	FBgn0033735	CG8525	Bac	C	Bac x C	0.00601	0.001078
AM07444	GB14849	XM_624369.2	FBgn0033735	CG8525	Bac	S	Bac x S	0.031013	0.008222
AM07444	GB14849	XM_624369.2	FBgn0033735	CG8525	Be	C	Be x C	0.108379	0.346917
AM07444	GB14849	XM_624369.2	FBgn0033735	CG8525	Be	S	Be x S	0.070984	0.353973
AM07444	GB14849	XM_624369.2	FBgn0033735	CG8525	C	S	C x S	0.999834	0.947648
AM07446	GB14851	XM_623898.2	FBgn0002789	Mp20	Bac	Be	Bac x Be	0.861519	0.419968
AM07446	GB14851	XM_623898.2	FBgn0002789	Mp20	Bac	C	Bac x C	0.767734	4.615e-07
AM07446	GB14851	XM_623898.2	FBgn0002789	Mp20	Bac	S	Bac x S	0.0157	0.211848
AM07446	GB14851	XM_623898.2	FBgn0002789	Mp20	Be	C	Be x C	0.477445	1.084e-07
AM07446	GB14851	XM_623898.2	FBgn0002789	Mp20	Be	S	Be x S	0.021829	0.003911
AM07446	GB14851	XM_623898.2	FBgn0002789	Mp20	C	S	C x S	0.000139	0.000558
AM07494	GB14902	XM_001119905.1	FBgn0034137	CG4945	Bac	Be	Bac x Be	2.2e-05	0.00152
AM07494	GB14902	XM_001119905.1	FBgn0034137	CG4945	Bac	C	Bac x C	0.000177	0.876048
AM07494	GB14902	XM_001119905.1	FBgn0034137	CG4945	Bac	S	Bac x S	0.002033	0.018523
AM07494	GB14902	XM_001119905.1	FBgn0034137	CG4945	Be	C	Be x C	0.678728	0.009643
AM07494	GB14902	XM_001119905.1	FBgn0034137	CG4945	Be	S	Be x S	0.268404	0.737384
AM07494	GB14902	XM_001119905.1	FBgn0034137	CG4945	C	S	C x S	0.860228	0.013529
AM07532	GB14941	XM_625016.2	FBgn0036135	mRpL2	Bac	Be	Bac x Be	0.502793	3.9e-05
AM07532	GB14941	XM_625016.2	FBgn0036135	mRpL2	Bac	C	Bac x C	0.008458	4.994e-09
AM07532	GB14941	XM_625016.2	FBgn0036135	mRpL2	Bac	S	Bac x S	0.957095	0.00411
AM07532	GB14941	XM_625016.2	FBgn0036135	mRpL2	Be	C	Be x C	0.255849	0.004122
AM07532	GB14941	XM_625016.2	FBgn0036135	mRpL2	Be	S	Be x S	0.695533	0.710208
AM07532	GB14941	XM_625016.2	FBgn0036135	mRpL2	C	S	C x S	0.004176	3.921e-05
AM07553	GB14962	XM_624852.1	FBgn0027594	drpr	Bac	Be	Bac x Be	3.2e-05	0.439292
AM07553	GB14962	XM_624852.1	FBgn0027594	drpr	Bac	C	Bac x C	1.384e-05	4.6e-05
AM07553	GB14962	XM_624852.1	FBgn0027594	drpr	Bac	S	Bac x S	8.949e-05	0.000588
AM07553	GB14962	XM_624852.1	FBgn0027594	drpr	Be	C	Be x C	0.991627	0.007905
AM07553	GB14962	XM_624852.1	FBgn0027594	drpr	Be	S	Be x S	0.997974	0.012021
AM07553	GB14962	XM_624852.1	FBgn0027594	drpr	C	S	C x S	0.992109	0.885973
AM07596	GB15005	XM_624765.2	FBgn0033800	Spt-I	Bac	Be	Bac x Be	0.992751	0.047935
AM07596	GB15005	XM_624765.2	FBgn0033800	Spt-I	Bac	C	Bac x C	0.004339	0.000151
AM07596	GB15005	XM_624765.2	FBgn0033800	Spt-I	Bac	S	Bac x S	0.74937	0.03851
AM07596	GB15005	XM_624765.2	FBgn0033800	Spt-I	Be	C	Be x C	0.011232	0.257719
AM07596	GB15005	XM_624765.2	FBgn0033800	Spt-I	Be	S	Be x S	0.609863	0.881518
AM07596	GB15005	XM_624765.2	FBgn0033800	Spt-I	C	S	C x S	0.060779	0.35305
AM07597	GB15006	XM_001120690.1	FBgn0034001	mRpL41	Bac	Be	Bac x Be	0.001117	0.322106
AM07597	GB15006	XM_001120690.1	FBgn0034001	mRpL41	Bac	C	Bac x C	0.798201	0.000194
AM07597	GB15006	XM_001120690.1	FBgn0034001	mRpL41	Bac	S	Bac x S	0.014006	0.081409
AM07597	GB15006	XM_001120690.1	FBgn0034001	mRpL41	Be	C	Be x C	5.777e-05	0.078092
AM07597	GB15006	XM_001120690.1	FBgn0034001	mRpL41	Be	S	Be x S	0.633279	0.624606
AM07597	GB15006	XM_001120690.1	FBgn0034001	mRpL41	C	S	C x S	1.178e-05	0.251933
AM07607	GB15016	XM_393090.3	FBgn0001218	Hsc70-3	Bac	Be	Bac x Be	0.001241	0.909827
AM07607	GB15016	XM_393090.3	FBgn0001218	Hsc70-3	Bac	C	Bac x C	0.994872	0.006303
AM07607	GB15016	XM_393090.3	FBgn0001218	Hsc70-3	Bac	S	Bac x S	0.427773	0.849844
AM07607	GB15016	XM_393090.3	FBgn0001218	Hsc70-3	Be	C	Be x C	0.008454	0.006232
AM07607	GB15016	XM_393090.3	FBgn0001218	Hsc70-3	Be	S	Be x S	0.175595	0.662971
AM07607	GB15016	XM_393090.3	FBgn0001218	Hsc70-3	C	S	C x S	0.397765	0.030462
AM07679	GB15088	XM_624503.2	FBgn0038868	CG5862	Bac	Be	Bac x Be	0.822038	0.009043
AM07679	GB15088	XM_624503.2	FBgn0038868	CG5862	Bac	C	Bac x C	0.970946	0.019949
AM07679	GB15088	XM_624503.2	FBgn0038868	CG5862	Bac	S	Bac x S	0.117915	0.03821
AM07679	GB15088	XM_624503.2	FBgn0038868	CG5862	Be	C	Be x C	0.670597	0.940039
AM07679	GB15088	XM_624503.2	FBgn0038868	CG5862	Be	S	Be x S	0.316415	0.96252
AM07679	GB15088	XM_624503.2	FBgn0038868	CG5862	C	S	C x S	0.003367	0.977162
AM07691	GB15100	XM_001121205.1	FBgn0028886	CG15279	Bac	Be	Bac x Be	0.489666	0.000438
AM07691	GB15100	XM_001121205.1	FBgn0028886	CG15279	Bac	C	Bac x C	0.43132	3.704e-07
AM07691	GB15100	XM_001121205.1	FBgn0028886	CG15279	Bac	S	Bac x S	0.350712	0.053525
AM07691	GB15100	XM_001121205.1	FBgn0028886	CG15279	Be	C	Be x C	0.039709	0.021854
AM07691	GB15100	XM_001121205.1	FBgn0028886	CG15279	Be	S	Be x S	0.938312	0.411165
AM07691	GB15100	XM_001121205.1	FBgn0028886	CG15279	C	S	C x S	0.002229	0.000727
AM07756	GB15167	XM_391854.3	FBgn0013305	Nmda1	Bac	Be	Bac x Be	0.090822	0.0551
AM07756	GB15167	XM_391854.3	FBgn0013305	Nmda1	Bac	C	Bac x C	0.493395	4.599e-09
AM07756	GB15167	XM_391854.3	FBgn0013305	Nmda1	Bac	S	Bac x S	0.164539	0.021744
AM07756	GB15167	XM_391854.3	FBgn0013305	Nmda1	Be	C	Be x C	0.006859	0.000182
AM07756	GB15167	XM_391854.3	FBgn0013305	Nmda1	Be	S	Be x S	0.997729	0.72955
AM07756	GB15167	XM_391854.3	FBgn0013305	Nmda1	C	S	C x S	0.001012	0.000298
AM07768	GB30316	XM_392711.3	FBgn0039800	CG11314	Bac	Be	Bac x Be	0.208849	0.200522
AM07768	GB30316	XM_392711.3	FBgn0039800	CG11314	Bac	C	Bac x C	0.000692	5.709e-06
AM07768	GB30316	XM_392711.3	FBgn0039800	CG11314	Bac	S	Bac x S	0.677648	0.001383
AM07768	GB30316	XM_392711.3	FBgn0039800	CG11314	Be	C	Be x C	0.332066	0.010209
AM07768	GB30316	XM_392711.3	FBgn0039800	CG11314	Be	S	Be x S	0.847215	0.053879
AM07768	GB30316	XM_392711.3	FBgn0039800	CG11314	C	S	C x S	0.051109	0.569428
AM07878	GB15288	XM_624732.2	FBgn0052694	CG32694	Bac	Be	Bac x Be	0.89946	0.053837
AM07878	GB15288	XM_624732.2	FBgn0052694	CG32694	Bac	C	Bac x C	0.001184	0.516789
AM07878	GB15288	XM_624732.2	FBgn0052694	CG32694	Bac	S	Bac x S	0.111121	0.008443
AM07878	GB15288	XM_624732.2	FBgn0052694	CG32694	Be	C	Be x C	0.028903	0.007166
AM07878	GB15288	XM_624732.2	FBgn0052694	CG32694	Be	S	Be x S	0.16445	0.551203
AM07878	GB15288	XM_624732.2	FBgn0052694	CG32694	C	S	C x S	0.657161	4.9e-05
AM07889	GB15299	NM_001011630.1	FBgn0037913	CG6783	Bac	Be	Bac x Be	0.757046	0.995459
AM07889	GB15299	NM_001011630.1	FBgn0037913	CG6783	Bac	C	Bac x C	0.000233	0.013882
AM07889	GB15299	NM_001011630.1	FBgn0037913	CG6783	Bac	S	Bac x S	0.563098	0.686714
AM07889	GB15299	NM_001011630.1	FBgn0037913	CG6783	Be	C	Be x C	0.000156	0.029438
AM07889	GB15299	NM_001011630.1	FBgn0037913	CG6783	Be	S	Be x S	0.90072	0.630125
AM07889	GB15299	NM_001011630.1	FBgn0037913	CG6783	C	S	C x S	2.198e-06	0.000784
AM07893	GB15303	NM_001011633.1	FBgn0005626	ple	Bac	Be	Bac x Be	0.989518	1.569e-07
AM07893	GB15303	NM_001011633.1	FBgn0005626	ple	Bac	C	Bac x C	0.001461	3.42e-14
AM07893	GB15303	NM_001011633.1	FBgn0005626	ple	Bac	S	Bac x S	0.890785	9.96e-11
AM07893	GB15303	NM_001011633.1	FBgn0005626	ple	Be	C	Be x C	0.00122	4.385e-06
AM07893	GB15303	NM_001011633.1	FBgn0005626	ple	Be	S	Be x S	0.918338	0.004859
AM07893	GB15303	NM_001011633.1	FBgn0005626	ple	C	S	C x S	1.883e-05	0.015469
AM07900	GB15311	XM_394762.3	FBgn0000479	dnc	Bac	Be	Bac x Be	0.604417	0.149508
AM07900	GB15311	XM_394762.3	FBgn0000479	dnc	Bac	C	Bac x C	0.213761	0.00401
AM07900	GB15311	XM_394762.3	FBgn0000479	dnc	Bac	S	Bac x S	0.586113	0.018146
AM07900	GB15311	XM_394762.3	FBgn0000479	dnc	Be	C	Be x C	0.024556	0.46103
AM07900	GB15311	XM_394762.3	FBgn0000479	dnc	Be	S	Be x S	0.986816	0.500314
AM07900	GB15311	XM_394762.3	FBgn0000479	dnc	C	S	C x S	0.003952	0.950724
AM07960	GB15372	XM_624698.2	FBgn0038808	Srp14	Bac	Be	Bac x Be	0.161775	0.172088
AM07960	GB15372	XM_624698.2	FBgn0038808	Srp14	Bac	C	Bac x C	0.219912	0.000417
AM07960	GB15372	XM_624698.2	FBgn0038808	Srp14	Bac	S	Bac x S	0.519347	0.230415
AM07960	GB15372	XM_624698.2	FBgn0038808	Srp14	Be	C	Be x C	0.001336	0.166715
AM07960	GB15372	XM_624698.2	FBgn0038808	Srp14	Be	S	Be x S	0.741094	0.983822
AM07960	GB15372	XM_624698.2	FBgn0038808	Srp14	C	S	C x S	0.00151	0.115489
AM08083	GB15498	XM_392976.3	FBgn0039114	Lsd-1	Bac	Be	Bac x Be	0.996824	0.762955
AM08083	GB15498	XM_392976.3	FBgn0039114	Lsd-1	Bac	C	Bac x C	0.24532	0.091417
AM08083	GB15498	XM_392976.3	FBgn0039114	Lsd-1	Bac	S	Bac x S	0.525974	0.585777
AM08083	GB15498	XM_392976.3	FBgn0039114	Lsd-1	Be	C	Be x C	0.475517	0.423763
AM08083	GB15498	XM_392976.3	FBgn0039114	Lsd-1	Be	S	Be x S	0.417635	0.181144
AM08083	GB15498	XM_392976.3	FBgn0039114	Lsd-1	C	S	C x S	0.002021	0.004008
AM08132	GB15547	XM_392793.3	FBgn0035590	CG10673	Bac	Be	Bac x Be	0.111868	0.821724
AM08132	GB15547	XM_392793.3	FBgn0035590	CG10673	Bac	C	Bac x C	0.51018	0.007978
AM08132	GB15547	XM_392793.3	FBgn0035590	CG10673	Bac	S	Bac x S	0.080355	0.8606
AM08132	GB15547	XM_392793.3	FBgn0035590	CG10673	Be	C	Be x C	0.004827	0.004148
AM08132	GB15547	XM_392793.3	FBgn0035590	CG10673	Be	S	Be x S	0.99637	0.974521
AM08132	GB15547	XM_392793.3	FBgn0035590	CG10673	C	S	C x S	0.000325	0.001276
AM08136	GB15551		FBgn0029775	CG4136	Bac	Be	Bac x Be	0.016244	0.036621
AM08136	GB15551		FBgn0029775	CG4136	Bac	C	Bac x C	4.43e-06	2.649e-05
AM08136	GB15551		FBgn0029775	CG4136	Bac	S	Bac x S	0.003085	8.2e-05
AM08136	GB15551		FBgn0029775	CG4136	Be	C	Be x C	0.174221	0.131495
AM08136	GB15551		FBgn0029775	CG4136	Be	S	Be x S	0.75176	0.04433
AM08136	GB15551		FBgn0029775	CG4136	C	S	C x S	0.507753	0.94418
AM08211	GB15627	XM_001120790.1	FBgn0032116	CG3759	Bac	Be	Bac x Be	0.80833	5.62e-08
AM08211	GB15627	XM_001120790.1	FBgn0032116	CG3759	Bac	C	Bac x C	0.001957	2.53e-10
AM08211	GB15627	XM_001120790.1	FBgn0032116	CG3759	Bac	S	Bac x S	0.998439	3.75e-06
AM08211	GB15627	XM_001120790.1	FBgn0032116	CG3759	Be	C	Be x C	0.017626	0.177085
AM08211	GB15627	XM_001120790.1	FBgn0032116	CG3759	Be	S	Be x S	0.817703	0.875499
AM08211	GB15627	XM_001120790.1	FBgn0032116	CG3759	C	S	C x S	0.000615	0.054872
AM08274	GB15691	XM_391850.2	FBgn0035348	CG16758	Bac	Be	Bac x Be	0.644092	0.372045
AM08274	GB15691	XM_391850.2	FBgn0035348	CG16758	Bac	C	Bac x C	0.116373	6.236e-05
AM08274	GB15691	XM_391850.2	FBgn0035348	CG16758	Bac	S	Bac x S	0.250999	0.840189
AM08274	GB15691	XM_391850.2	FBgn0035348	CG16758	Be	C	Be x C	0.663274	0.016444
AM08274	GB15691	XM_391850.2	FBgn0035348	CG16758	Be	S	Be x S	0.004646	0.689037
AM08274	GB15691	XM_391850.2	FBgn0035348	CG16758	C	S	C x S	5.542e-05	0.000473
AM08301	GB15718	XM_392405.3	FBgn0031037	CG14207	Bac	Be	Bac x Be	0.307792	0.993648
AM08301	GB15718	XM_392405.3	FBgn0031037	CG14207	Bac	C	Bac x C	0.151518	0.000373
AM08301	GB15718	XM_392405.3	FBgn0031037	CG14207	Bac	S	Bac x S	0.383629	0.33884
AM08301	GB15718	XM_392405.3	FBgn0031037	CG14207	Be	C	Be x C	0.003586	0.002061
AM08301	GB15718	XM_392405.3	FBgn0031037	CG14207	Be	S	Be x S	0.994872	0.259024
AM08301	GB15718	XM_392405.3	FBgn0031037	CG14207	C	S	C x S	0.000375	0.057977
AM08303	GB15720	XM_625050.2	FBgn0030940	CG15040	Bac	Be	Bac x Be	0.359323	0.623377
AM08303	GB15720	XM_625050.2	FBgn0030940	CG15040	Bac	C	Bac x C	0.007065	0.002426
AM08303	GB15720	XM_625050.2	FBgn0030940	CG15040	Bac	S	Bac x S	0.196028	0.733771
AM08303	GB15720	XM_625050.2	FBgn0030940	CG15040	Be	C	Be x C	0.241074	0.084475
AM08303	GB15720	XM_625050.2	FBgn0030940	CG15040	Be	S	Be x S	0.893192	0.957498
AM08303	GB15720	XM_625050.2	FBgn0030940	CG15040	C	S	C x S	0.356154	0.025102
AM08309	GB15726	XM_395826.3	FBgn0052857	CG32857	Bac	Be	Bac x Be	0.837537	0.002831
AM08309	GB15726	XM_395826.3	FBgn0052857	CG32857	Bac	C	Bac x C	0.552983	2.756e-05
AM08309	GB15726	XM_395826.3	FBgn0052857	CG32857	Bac	S	Bac x S	0.213673	0.091393
AM08309	GB15726	XM_395826.3	FBgn0052857	CG32857	Be	C	Be x C	0.25236	0.482692
AM08309	GB15726	XM_395826.3	FBgn0052857	CG32857	Be	S	Be x S	0.471518	0.596645
AM08309	GB15726	XM_395826.3	FBgn0052857	CG32857	C	S	C x S	0.001299	0.059705
AM08327	GB15745	XM_392052.3	FBgn0036975	CG5618	Bac	Be	Bac x Be	0.989518	0.000682
AM08327	GB15745	XM_392052.3	FBgn0036975	CG5618	Bac	C	Bac x C	0.015124	4.08e-11
AM08327	GB15745	XM_392052.3	FBgn0036975	CG5618	Bac	S	Bac x S	0.990493	0.746383
AM08327	GB15745	XM_392052.3	FBgn0036975	CG5618	Be	C	Be x C	0.035616	3.253e-05
AM08327	GB15745	XM_392052.3	FBgn0036975	CG5618	Be	S	Be x S	0.999868	0.001276
AM08327	GB15745	XM_392052.3	FBgn0036975	CG5618	C	S	C x S	0.009199	9.63e-10
AM08347	GB15765		FBgn0053472	CG33472	Bac	Be	Bac x Be	0.007558	0.008691
AM08347	GB15765		FBgn0053472	CG33472	Bac	C	Bac x C	0.000417	0.00271
AM08347	GB15765		FBgn0053472	CG33472	Bac	S	Bac x S	0.641119	0.371157
AM08347	GB15765		FBgn0053472	CG33472	Be	C	Be x C	0.834778	0.908561
AM08347	GB15765		FBgn0053472	CG33472	Be	S	Be x S	0.226605	0.366831
AM08347	GB15765		FBgn0053472	CG33472	C	S	C x S	0.023772	0.238261
AM08366	GB15784	XR_014877.1	FBgn0038420	CG10311	Bac	Be	Bac x Be	0.021345	0.021228
AM08366	GB15784	XR_014877.1	FBgn0038420	CG10311	Bac	C	Bac x C	1.883e-05	2.416e-07
AM08366	GB15784	XR_014877.1	FBgn0038420	CG10311	Bac	S	Bac x S	0.085469	0.038987
AM08366	GB15784	XR_014877.1	FBgn0038420	CG10311	Be	C	Be x C	0.230231	0.008642
AM08366	GB15784	XR_014877.1	FBgn0038420	CG10311	Be	S	Be x S	0.986816	0.996476
AM08366	GB15784	XR_014877.1	FBgn0038420	CG10311	C	S	C x S	0.107474	0.003652
AM08389	GB15807	XM_393234.3	FBgn0023537	CG17896	Bac	Be	Bac x Be	0.589644	0.001931
AM08389	GB15807	XM_393234.3	FBgn0023537	CG17896	Bac	C	Bac x C	1.032e-05	1.913e-08
AM08389	GB15807	XM_393234.3	FBgn0023537	CG17896	Bac	S	Bac x S	0.330084	0.339895
AM08389	GB15807	XM_393234.3	FBgn0023537	CG17896	Be	C	Be x C	0.004282	0.011642
AM08389	GB15807	XM_393234.3	FBgn0023537	CG17896	Be	S	Be x S	0.867041	0.156741
AM08389	GB15807	XM_393234.3	FBgn0023537	CG17896	C	S	C x S	0.008172	6.25e-06
AM08451	GB15869	XM_625172.2	FBgn0000567	Eip74EF	Bac	Be	Bac x Be	0.882534	0.008642
AM08451	GB15869	XM_625172.2	FBgn0000567	Eip74EF	Bac	C	Bac x C	0.001328	5.94e-11
AM08451	GB15869	XM_625172.2	FBgn0000567	Eip74EF	Bac	S	Bac x S	0.792324	0.113345
AM08451	GB15869	XM_625172.2	FBgn0000567	Eip74EF	Be	C	Be x C	0.014365	2.618e-05
AM08451	GB15869	XM_625172.2	FBgn0000567	Eip74EF	Be	S	Be x S	0.365198	0.761361
AM08451	GB15869	XM_625172.2	FBgn0000567	Eip74EF	C	S	C x S	8.093e-06	1.894e-07
AM08479	GB30322	XM_397038.3	FBgn0013984	InR	Bac	Be	Bac x Be	0.001245	0.244076
AM08479	GB30322	XM_397038.3	FBgn0013984	InR	Bac	C	Bac x C	1.566e-05	6.442e-06
AM08479	GB30322	XM_397038.3	FBgn0013984	InR	Bac	S	Bac x S	0.00776	0.971907
AM08479	GB30322	XM_397038.3	FBgn0013984	InR	Be	C	Be x C	2.5e-10	0.008253
AM08479	GB30322	XM_397038.3	FBgn0013984	InR	Be	S	Be x S	0.999834	0.18582
AM08479	GB30322	XM_397038.3	FBgn0013984	InR	C	S	C x S	6.42e-12	3.898e-06
AM08555	GB15974	XM_623761.2	FBgn0010825	Gug	Bac	Be	Bac x Be	0.17305	9.603e-06
AM08555	GB15974	XM_623761.2	FBgn0010825	Gug	Bac	C	Bac x C	0.000131	2.035e-05
AM08555	GB15974	XM_623761.2	FBgn0010825	Gug	Bac	S	Bac x S	0.001829	0.009458
AM08555	GB15974	XM_623761.2	FBgn0010825	Gug	Be	C	Be x C	0.010481	0.955486
AM08555	GB15974	XM_623761.2	FBgn0010825	Gug	Be	S	Be x S	0.030358	0.253502
AM08555	GB15974	XM_623761.2	FBgn0010825	Gug	C	S	C x S	0.790165	0.355479
AM08726	GB16147	XM_001122037.1	FBgn0027930	MP1	Bac	Be	Bac x Be	0.048028	0.104153
AM08726	GB16147	XM_001122037.1	FBgn0027930	MP1	Bac	C	Bac x C	0.253904	0.050875
AM08726	GB16147	XM_001122037.1	FBgn0027930	MP1	Bac	S	Bac x S	0.113869	0.073727
AM08726	GB16147	XM_001122037.1	FBgn0027930	MP1	Be	C	Be x C	0.001207	0.000463
AM08726	GB16147	XM_001122037.1	FBgn0027930	MP1	Be	S	Be x S	0.998202	0.862353
AM08726	GB16147	XM_001122037.1	FBgn0027930	MP1	C	S	C x S	0.00027	1.329e-05
AM08731	GB16152	XM_397080.3	FBgn0023441	fus	Bac	Be	Bac x Be	0.05259	0.448626
AM08731	GB16152	XM_397080.3	FBgn0023441	fus	Bac	C	Bac x C	3.774e-07	0.001851
AM08731	GB16152	XM_397080.3	FBgn0023441	fus	Bac	S	Bac x S	0.785521	0.925648
AM08731	GB16152	XM_397080.3	FBgn0023441	fus	Be	C	Be x C	0.012788	0.101185
AM08731	GB16152	XM_397080.3	FBgn0023441	fus	Be	S	Be x S	0.401847	0.288829
AM08731	GB16152	XM_397080.3	FBgn0023441	fus	C	S	C x S	1.948e-05	0.000656
AM08816	GB16236	XM_624819.2	FBgn0028573	prc	Bac	Be	Bac x Be	0.340426	0.025759
AM08816	GB16236	XM_624819.2	FBgn0028573	prc	Bac	C	Bac x C	0.125589	7.479e-06
AM08816	GB16236	XM_624819.2	FBgn0028573	prc	Bac	S	Bac x S	0.23939	0.073243
AM08816	GB16236	XM_624819.2	FBgn0028573	prc	Be	C	Be x C	0.004803	0.088105
AM08816	GB16236	XM_624819.2	FBgn0028573	prc	Be	S	Be x S	0.920395	0.975187
AM08816	GB16236	XM_624819.2	FBgn0028573	prc	C	S	C x S	0.000346	0.032875
AM08936	GB16356	XM_001122807.1	FBgn0002526	LanA	Bac	Be	Bac x Be	0.004579	3.621e-06
AM08936	GB16356	XM_001122807.1	FBgn0002526	LanA	Bac	C	Bac x C	0.946035	0.47774
AM08936	GB16356	XM_001122807.1	FBgn0002526	LanA	Bac	S	Bac x S	0.000136	0.000262
AM08936	GB16356	XM_001122807.1	FBgn0002526	LanA	Be	C	Be x C	0.00597	0.002454
AM08936	GB16356	XM_001122807.1	FBgn0002526	LanA	Be	S	Be x S	0.38318	0.809728
AM08936	GB16356	XM_001122807.1	FBgn0002526	LanA	C	S	C x S	4.078e-06	0.002584
AM08971	GB16390	XM_394839.3	FBgn0027538	beta4GalNAcTA	Bac	Be	Bac x Be	0.267222	0.181229
AM08971	GB16390	XM_394839.3	FBgn0027538	beta4GalNAcTA	Bac	C	Bac x C	0.000246	3.465e-05
AM08971	GB16390	XM_394839.3	FBgn0027538	beta4GalNAcTA	Bac	S	Bac x S	0.454398	0.048364
AM08971	GB16390	XM_394839.3	FBgn0027538	beta4GalNAcTA	Be	C	Be x C	5.759e-06	0.038211
AM08971	GB16390	XM_394839.3	FBgn0027538	beta4GalNAcTA	Be	S	Be x S	0.989134	0.636199
AM08971	GB16390	XM_394839.3	FBgn0027538	beta4GalNAcTA	C	S	C x S	7.892e-07	0.147257
AM09027	GB16448	XM_623446.2			Bac	Be	Bac x Be	0.678401	0.034551
AM09027	GB16448	XM_623446.2			Bac	C	Bac x C	0.000367	1.4e-11
AM09027	GB16448	XM_623446.2			Bac	S	Bac x S	0.169548	0.010882
AM09027	GB16448	XM_623446.2			Be	C	Be x C	0.000104	1.463e-06
AM09027	GB16448	XM_623446.2			Be	S	Be x S	0.522394	0.677275
AM09027	GB16448	XM_623446.2			C	S	C x S	9.32e-08	1.64e-06
AM09047	GB16468	XM_392018.3	FBgn0053156	CG33156	Bac	Be	Bac x Be	0.846116	0.92722
AM09047	GB16468	XM_392018.3	FBgn0053156	CG33156	Bac	C	Bac x C	0.360314	4.1e-05
AM09047	GB16468	XM_392018.3	FBgn0053156	CG33156	Bac	S	Bac x S	0.184123	0.900978
AM09047	GB16468	XM_392018.3	FBgn0053156	CG33156	Be	C	Be x C	0.173903	0.000469
AM09047	GB16468	XM_392018.3	FBgn0053156	CG33156	Be	S	Be x S	0.411126	0.768785
AM09047	GB16468	XM_392018.3	FBgn0053156	CG33156	C	S	C x S	0.000345	3.065e-05
AM09154	GB16575	XM_396646.3	FBgn0035714	CG8549	Bac	Be	Bac x Be	0.075566	0.007068
AM09154	GB16575	XM_396646.3	FBgn0035714	CG8549	Bac	C	Bac x C	0.850499	4.221e-06
AM09154	GB16575	XM_396646.3	FBgn0035714	CG8549	Bac	S	Bac x S	0.05476	0.004668
AM09154	GB16575	XM_396646.3	FBgn0035714	CG8549	Be	C	Be x C	0.026054	0.166061
AM09154	GB16575	XM_396646.3	FBgn0035714	CG8549	Be	S	Be x S	0.925272	0.884955
AM09154	GB16575	XM_396646.3	FBgn0035714	CG8549	C	S	C x S	0.001829	0.227406
AM09161	GB16582	XM_001121053.1			Bac	Be	Bac x Be	0.0523	0.946155
AM09161	GB16582	XM_001121053.1			Bac	C	Bac x C	0.012008	9.203e-09
AM09161	GB16582	XM_001121053.1			Bac	S	Bac x S	0.02745	0.879522
AM09161	GB16582	XM_001121053.1			Be	C	Be x C	1.721e-05	9.061e-08
AM09161	GB16582	XM_001121053.1			Be	S	Be x S	0.857053	0.759668
AM09161	GB16582	XM_001121053.1			C	S	C x S	9.006e-08	4.982e-08
AM09166	GB16587	XM_623476.2			Bac	Be	Bac x Be	0.030143	0.003338
AM09166	GB16587	XM_623476.2			Bac	C	Bac x C	0.946989	0.074073
AM09166	GB16587	XM_623476.2			Bac	S	Bac x S	0.047086	0.828915
AM09166	GB16587	XM_623476.2			Be	C	Be x C	0.022573	0.61203
AM09166	GB16587	XM_623476.2			Be	S	Be x S	0.992375	0.021506
AM09166	GB16587	XM_623476.2			C	S	C x S	0.005792	0.264375
AM09273	GB16694	XM_001120189.1	FBgn0038842	CG5630	Bac	Be	Bac x Be	0.627154	0.930908
AM09273	GB16694	XM_001120189.1	FBgn0038842	CG5630	Bac	C	Bac x C	0.002955	0.000207
AM09273	GB16694	XM_001120189.1	FBgn0038842	CG5630	Bac	S	Bac x S	0.051111	0.811585
AM09273	GB16694	XM_001120189.1	FBgn0038842	CG5630	Be	C	Be x C	0.000389	0.002279
AM09273	GB16694	XM_001120189.1	FBgn0038842	CG5630	Be	S	Be x S	0.272199	0.634528
AM09273	GB16694	XM_001120189.1	FBgn0038842	CG5630	C	S	C x S	8.976e-08	2.023e-05
AM09278	GB16699	XM_001119883.1	FBgn0029715	CG11444	Bac	Be	Bac x Be	0.890961	0.000967
AM09278	GB16699	XM_001119883.1	FBgn0029715	CG11444	Bac	C	Bac x C	0.003234	3.42e-14
AM09278	GB16699	XM_001119883.1	FBgn0029715	CG11444	Bac	S	Bac x S	0.957086	0.01615
AM09278	GB16699	XM_001119883.1	FBgn0029715	CG11444	Be	C	Be x C	0.051522	1.079e-07
AM09278	GB16699	XM_001119883.1	FBgn0029715	CG11444	Be	S	Be x S	0.632968	0.834184
AM09278	GB16699	XM_001119883.1	FBgn0029715	CG11444	C	S	C x S	5.329e-05	9.73e-10
AM09280	GB16701	XM_001121135.1			Bac	Be	Bac x Be	0.278635	0.30267
AM09280	GB16701	XM_001121135.1			Bac	C	Bac x C	0.005854	0.018594
AM09280	GB16701	XM_001121135.1			Bac	S	Bac x S	0.021392	0.397372
AM09280	GB16701	XM_001121135.1			Be	C	Be x C	0.447417	0.525371
AM09280	GB16701	XM_001121135.1			Be	S	Be x S	0.431176	0.009859
AM09280	GB16701	XM_001121135.1			C	S	C x S	0.989518	0.000542
AM09453	GB16876	XM_393878.3	FBgn0030235	Imp	Bac	Be	Bac x Be	0.378132	0.78088
AM09453	GB16876	XM_393878.3	FBgn0030235	Imp	Bac	C	Bac x C	0.014988	0.000465
AM09453	GB16876	XM_393878.3	FBgn0030235	Imp	Bac	S	Bac x S	0.648535	0.503859
AM09453	GB16876	XM_393878.3	FBgn0030235	Imp	Be	C	Be x C	0.000216	0.007284
AM09453	GB16876	XM_393878.3	FBgn0030235	Imp	Be	S	Be x S	0.946407	0.751187
AM09453	GB16876	XM_393878.3	FBgn0030235	Imp	C	S	C x S	8.317e-05	0.031467
AM09525	GB30075		FBgn0039728	CG7896	Bac	Be	Bac x Be	0.053025	0.243519
AM09525	GB30075		FBgn0039728	CG7896	Bac	C	Bac x C	0.897659	0.030063
AM09525	GB30075		FBgn0039728	CG7896	Bac	S	Bac x S	0.776906	0.515397
AM09525	GB30075		FBgn0039728	CG7896	Be	C	Be x C	0.00922	0.666312
AM09525	GB30075		FBgn0039728	CG7896	Be	S	Be x S	0.00014	0.013589
AM09525	GB30075		FBgn0039728	CG7896	C	S	C x S	0.931726	0.000704
AM09561	GB16984	XM_394777.3	FBgn0032151	nAcRalpha-30D	Bac	Be	Bac x Be	0.996288	0.001687
AM09561	GB16984	XM_394777.3	FBgn0032151	nAcRalpha-30D	Bac	C	Bac x C	0.00449	0.000693
AM09561	GB16984	XM_394777.3	FBgn0032151	nAcRalpha-30D	Bac	S	Bac x S	0.618531	0.203183
AM09561	GB16984	XM_394777.3	FBgn0032151	nAcRalpha-30D	Be	C	Be x C	0.015969	0.940768
AM09561	GB16984	XM_394777.3	FBgn0032151	nAcRalpha-30D	Be	S	Be x S	0.54086	0.276775
AM09561	GB16984	XM_394777.3	FBgn0032151	nAcRalpha-30D	C	S	C x S	0.152255	0.171065
AM09621	GB17044	XM_395309.3	FBgn0026196	nop5	Bac	Be	Bac x Be	0.878695	0.777651
AM09621	GB17044	XM_395309.3	FBgn0026196	nop5	Bac	C	Bac x C	0.087094	0.066857
AM09621	GB17044	XM_395309.3	FBgn0026196	nop5	Bac	S	Bac x S	0.795828	0.494359
AM09621	GB17044	XM_395309.3	FBgn0026196	nop5	Be	C	Be x C	0.025736	0.032364
AM09621	GB17044	XM_395309.3	FBgn0026196	nop5	Be	S	Be x S	0.958649	0.761531
AM09621	GB17044	XM_395309.3	FBgn0026196	nop5	C	S	C x S	0.000724	0.001378
AM09632	GB17056	XM_393381.3	FBgn0004432	Cyp1	Bac	Be	Bac x Be	0.004985	0.448626
AM09632	GB17056	XM_393381.3	FBgn0004432	Cyp1	Bac	C	Bac x C	0.381512	1.265e-07
AM09632	GB17056	XM_393381.3	FBgn0004432	Cyp1	Bac	S	Bac x S	0.041671	0.106766
AM09632	GB17056	XM_393381.3	FBgn0004432	Cyp1	Be	C	Be x C	0.000209	9.569e-05
AM09632	GB17056	XM_393381.3	FBgn0004432	Cyp1	Be	S	Be x S	0.9645	0.52698
AM09632	GB17056	XM_393381.3	FBgn0004432	Cyp1	C	S	C x S	6.246e-05	0.000569
AM09655	GB17079	XM_625151.2	FBgn0035947	Srp68	Bac	Be	Bac x Be	0.011614	0.714658
AM09655	GB17079	XM_625151.2	FBgn0035947	Srp68	Bac	C	Bac x C	0.058878	3.609e-07
AM09655	GB17079	XM_625151.2	FBgn0035947	Srp68	Bac	S	Bac x S	0.659157	0.635639
AM09655	GB17079	XM_625151.2	FBgn0035947	Srp68	Be	C	Be x C	1.313e-05	6.221e-05
AM09655	GB17079	XM_625151.2	FBgn0035947	Srp68	Be	S	Be x S	0.260177	0.92545
AM09655	GB17079	XM_625151.2	FBgn0035947	Srp68	C	S	C x S	0.000612	5.529e-05
AM09660	GB17085	XM_395836.3	FBgn0038877	CG3308	Bac	Be	Bac x Be	0.67678	0.001893
AM09660	GB17085	XM_395836.3	FBgn0038877	CG3308	Bac	C	Bac x C	0.119563	1.889e-05
AM09660	GB17085	XM_395836.3	FBgn0038877	CG3308	Bac	S	Bac x S	0.885614	0.629419
AM09660	GB17085	XM_395836.3	FBgn0038877	CG3308	Be	C	Be x C	0.673477	0.492143
AM09660	GB17085	XM_395836.3	FBgn0038877	CG3308	Be	S	Be x S	0.22993	0.041191
AM09660	GB17085	XM_395836.3	FBgn0038877	CG3308	C	S	C x S	0.005474	0.000754
AM09898	GB17323	XM_624774.2	FBgn0011204	cue	Bac	Be	Bac x Be	0.930949	0.173712
AM09898	GB17323	XM_624774.2	FBgn0011204	cue	Bac	C	Bac x C	5.679e-05	0.0077
AM09898	GB17323	XM_624774.2	FBgn0011204	cue	Bac	S	Bac x S	0.46773	0.771783
AM09898	GB17323	XM_624774.2	FBgn0011204	cue	Be	C	Be x C	0.002009	0.523291
AM09898	GB17323	XM_624774.2	FBgn0011204	cue	Be	S	Be x S	0.600523	0.525235
AM09898	GB17323	XM_624774.2	FBgn0011204	cue	C	S	C x S	0.008981	0.057486
AM09949	GB17376	XM_001120449.1	FBgn0038032	CG10096	Bac	Be	Bac x Be	0.97917	0.727031
AM09949	GB17376	XM_001120449.1	FBgn0038032	CG10096	Bac	C	Bac x C	0.008913	0.03969
AM09949	GB17376	XM_001120449.1	FBgn0038032	CG10096	Bac	S	Bac x S	0.972648	0.722979
AM09949	GB17376	XM_001120449.1	FBgn0038032	CG10096	Be	C	Be x C	0.023311	0.014005
AM09949	GB17376	XM_001120449.1	FBgn0038032	CG10096	Be	S	Be x S	0.997255	0.977307
AM09949	GB17376	XM_001120449.1	FBgn0038032	CG10096	C	S	C x S	0.002597	0.003207
AM09953	GB17380	XM_393141.3	FBgn0014163	fax	Bac	Be	Bac x Be	0.006567	1.052e-05
AM09953	GB17380	XM_393141.3	FBgn0014163	fax	Bac	C	Bac x C	0.616649	6.264e-05
AM09953	GB17380	XM_393141.3	FBgn0014163	fax	Bac	S	Bac x S	0.025857	0.005271
AM09953	GB17380	XM_393141.3	FBgn0014163	fax	Be	C	Be x C	0.14666	0.868162
AM09953	GB17380	XM_393141.3	FBgn0014163	fax	Be	S	Be x S	0.990682	0.382995
AM09953	GB17380	XM_393141.3	FBgn0014163	fax	C	S	C x S	0.110173	0.669251
AM09956	GB17383	XM_394780.2	FBgn0034644	CG10082	Bac	Be	Bac x Be	0.143792	0.009918
AM09956	GB17383	XM_394780.2	FBgn0034644	CG10082	Bac	C	Bac x C	0.519533	7.044e-08
AM09956	GB17383	XM_394780.2	FBgn0034644	CG10082	Bac	S	Bac x S	0.128799	0.012233
AM09956	GB17383	XM_394780.2	FBgn0034644	CG10082	Be	C	Be x C	0.010823	0.000379
AM09956	GB17383	XM_394780.2	FBgn0034644	CG10082	Be	S	Be x S	0.972957	0.882881
AM09956	GB17383	XM_394780.2	FBgn0034644	CG10082	C	S	C x S	0.00022	0.000132
AM09976	GB17403	XM_623349.2			Bac	Be	Bac x Be	0.424587	0.885449
AM09976	GB17403	XM_623349.2			Bac	C	Bac x C	0.0008	0.000636
AM09976	GB17403	XM_623349.2			Bac	S	Bac x S	0.033779	0.788254
AM09976	GB17403	XM_623349.2			Be	C	Be x C	0.108531	0.008304
AM09976	GB17403	XM_623349.2			Be	S	Be x S	0.274197	0.915733
AM09976	GB17403	XM_623349.2			C	S	C x S	0.781903	0.011066
AM10101	GB17530	XM_395927.3	FBgn0017581	Lk6	Bac	Be	Bac x Be	9.126e-06	0.826879
AM10101	GB17530	XM_395927.3	FBgn0017581	Lk6	Bac	C	Bac x C	0.000695	0.008987
AM10101	GB17530	XM_395927.3	FBgn0017581	Lk6	Bac	S	Bac x S	0.000995	0.059375
AM10101	GB17530	XM_395927.3	FBgn0017581	Lk6	Be	C	Be x C	0.341899	0.070724
AM10101	GB17530	XM_395927.3	FBgn0017581	Lk6	Be	S	Be x S	0.413422	0.068971
AM10101	GB17530	XM_395927.3	FBgn0017581	Lk6	C	S	C x S	0.959972	0.825113
AM10127	GB17555	XM_393694.3	FBgn0036672	Lmpt	Bac	Be	Bac x Be	0.004236	0.244923
AM10127	GB17555	XM_393694.3	FBgn0036672	Lmpt	Bac	C	Bac x C	0.969501	0.175236
AM10127	GB17555	XM_393694.3	FBgn0036672	Lmpt	Bac	S	Bac x S	0.534638	0.445249
AM10127	GB17555	XM_393694.3	FBgn0036672	Lmpt	Be	C	Be x C	0.008808	0.006451
AM10127	GB17555	XM_393694.3	FBgn0036672	Lmpt	Be	S	Be x S	0.275102	0.008735
AM10127	GB17555	XM_393694.3	FBgn0036672	Lmpt	C	S	C x S	0.296626	0.894753
AM10128	GB17555	XM_393694.3	FBgn0036672	Lmpt	Bac	Be	Bac x Be	0.092687	0.611287
AM10128	GB17555	XM_393694.3	FBgn0036672	Lmpt	Bac	C	Bac x C	0.439407	0.611185
AM10128	GB17555	XM_393694.3	FBgn0036672	Lmpt	Bac	S	Bac x S	0.913884	0.097557
AM10128	GB17555	XM_393694.3	FBgn0036672	Lmpt	Be	C	Be x C	0.0077	0.226388
AM10128	GB17555	XM_393694.3	FBgn0036672	Lmpt	Be	S	Be x S	0.35621	0.003125
AM10128	GB17555	XM_393694.3	FBgn0036672	Lmpt	C	S	C x S	0.198773	0.353127
AM10221	GB17647	XM_625241.2			Bac	Be	Bac x Be	0.875754	0.354723
AM10221	GB17647	XM_625241.2			Bac	C	Bac x C	0.01241	3.571e-07
AM10221	GB17647	XM_625241.2			Bac	S	Bac x S	0.995692	0.019281
AM10221	GB17647	XM_625241.2			Be	C	Be x C	0.006898	0.000433
AM10221	GB17647	XM_625241.2			Be	S	Be x S	0.839119	0.220345
AM10221	GB17647	XM_625241.2			C	S	C x S	0.011623	0.017291
AM10237	GB17663	XM_395379.3	FBgn0030940	CG15040	Bac	Be	Bac x Be	0.951499	0.992382
AM10237	GB17663	XM_395379.3	FBgn0030940	CG15040	Bac	C	Bac x C	0.759496	0.00167
AM10237	GB17663	XM_395379.3	FBgn0030940	CG15040	Bac	S	Bac x S	0.003547	0.792351
AM10237	GB17663	XM_395379.3	FBgn0030940	CG15040	Be	C	Be x C	0.909255	0.001472
AM10237	GB17663	XM_395379.3	FBgn0030940	CG15040	Be	S	Be x S	0.001401	0.741898
AM10237	GB17663	XM_395379.3	FBgn0030940	CG15040	C	S	C x S	0.002177	0.000129
AM10255	GB17681	XM_623378.2			Bac	Be	Bac x Be	0.001052	0.379857
AM10255	GB17681	XM_623378.2			Bac	C	Bac x C	0.066156	5.5e-10
AM10255	GB17681	XM_623378.2			Bac	S	Bac x S	0.017283	0.000597
AM10255	GB17681	XM_623378.2			Be	C	Be x C	1.628e-06	7.414e-07
AM10255	GB17681	XM_623378.2			Be	S	Be x S	0.935385	0.010892
AM10255	GB17681	XM_623378.2			C	S	C x S	8.988e-07	0.002144
AM10257	GB30331	XM_001120830.1	FBgn0020381	Dredd	Bac	Be	Bac x Be	0.81583	0.233858
AM10257	GB30331	XM_001120830.1	FBgn0020381	Dredd	Bac	C	Bac x C	0.051534	0.000816
AM10257	GB30331	XM_001120830.1	FBgn0020381	Dredd	Bac	S	Bac x S	0.655617	0.871473
AM10257	GB30331	XM_001120830.1	FBgn0020381	Dredd	Be	C	Be x C	0.021124	0.164885
AM10257	GB30331	XM_001120830.1	FBgn0020381	Dredd	Be	S	Be x S	0.899769	0.479691
AM10257	GB30331	XM_001120830.1	FBgn0020381	Dredd	C	S	C x S	0.004482	0.00401
AM10322	GB17749	XM_001122693.1	FBgn0004465	Su(P)	Bac	Be	Bac x Be	0.53815	0.000477
AM10322	GB17749	XM_001122693.1	FBgn0004465	Su(P)	Bac	C	Bac x C	0.015669	6.25e-08
AM10322	GB17749	XM_001122693.1	FBgn0004465	Su(P)	Bac	S	Bac x S	0.984392	0.000678
AM10322	GB17749	XM_001122693.1	FBgn0004465	Su(P)	Be	C	Be x C	0.308582	0.074173
AM10322	GB17749	XM_001122693.1	FBgn0004465	Su(P)	Be	S	Be x S	0.412231	0.891296
AM10322	GB17749	XM_001122693.1	FBgn0004465	Su(P)	C	S	C x S	0.00899	0.093115
AM10434	GB17863	XM_394428.1	FBgn0027583	CG7601	Bac	Be	Bac x Be	0.907606	0.889505
AM10434	GB17863	XM_394428.1	FBgn0027583	CG7601	Bac	C	Bac x C	0.832619	0.049397
AM10434	GB17863	XM_394428.1	FBgn0027583	CG7601	Bac	S	Bac x S	0.058878	0.697246
AM10434	GB17863	XM_394428.1	FBgn0027583	CG7601	Be	C	Be x C	0.681357	0.036726
AM10434	GB17863	XM_394428.1	FBgn0027583	CG7601	Be	S	Be x S	0.208162	0.858235
AM10434	GB17863	XM_394428.1	FBgn0027583	CG7601	C	S	C x S	0.002187	0.004757
AM10456	GB17885	XM_395976.3	FBgn0053257	CG33257	Bac	Be	Bac x Be	0.004058	0.316898
AM10456	GB17885	XM_395976.3	FBgn0053257	CG33257	Bac	C	Bac x C	0.210432	0.00127
AM10456	GB17885	XM_395976.3	FBgn0053257	CG33257	Bac	S	Bac x S	0.169828	0.950425
AM10456	GB17885	XM_395976.3	FBgn0053257	CG33257	Be	C	Be x C	0.537212	0.142124
AM10456	GB17885	XM_395976.3	FBgn0053257	CG33257	Be	S	Be x S	0.634962	0.414148
AM10456	GB17885	XM_395976.3	FBgn0053257	CG33257	C	S	C x S	0.962883	0.002429
AM10644	GB18073	XM_625041.2			Bac	Be	Bac x Be	0.000403	0.011661
AM10644	GB18073	XM_625041.2			Bac	C	Bac x C	0.26133	0.558412
AM10644	GB18073	XM_625041.2			Bac	S	Bac x S	0.042713	0.000956
AM10644	GB18073	XM_625041.2			Be	C	Be x C	0.074867	0.249379
AM10644	GB18073	XM_625041.2			Be	S	Be x S	0.325844	0.420398
AM10644	GB18073	XM_625041.2			C	S	C x S	0.496931	0.005516
AM10656	GB18086	XM_001121470.1	FBgn0031228	CG11455	Bac	Be	Bac x Be	0.006322	0.136751
AM10656	GB18086	XM_001121470.1	FBgn0031228	CG11455	Bac	C	Bac x C	0.986961	0.006231
AM10656	GB18086	XM_001121470.1	FBgn0031228	CG11455	Bac	S	Bac x S	0.38914	0.014732
AM10656	GB18086	XM_001121470.1	FBgn0031228	CG11455	Be	C	Be x C	0.008262	0.570602
AM10656	GB18086	XM_001121470.1	FBgn0031228	CG11455	Be	S	Be x S	0.158908	0.435643
AM10656	GB18086	XM_001121470.1	FBgn0031228	CG11455	C	S	C x S	0.239078	0.979431
AM10660	GB18090	XM_624769.1	FBgn0034810	CG9895	Bac	Be	Bac x Be	0.981962	0.252718
AM10660	GB18090	XM_624769.1	FBgn0034810	CG9895	Bac	C	Bac x C	0.013969	7.923e-07
AM10660	GB18090	XM_624769.1	FBgn0034810	CG9895	Bac	S	Bac x S	0.822934	0.362888
AM10660	GB18090	XM_624769.1	FBgn0034810	CG9895	Be	C	Be x C	0.064535	0.001544
AM10660	GB18090	XM_624769.1	FBgn0034810	CG9895	Be	S	Be x S	0.684091	0.993884
AM10660	GB18090	XM_624769.1	FBgn0034810	CG9895	C	S	C x S	0.000465	0.000606
AM10842	GB18277	XM_393591.3	FBgn0034918	wibg	Bac	Be	Bac x Be	0.003463	0.007368
AM10842	GB18277	XM_393591.3	FBgn0034918	wibg	Bac	C	Bac x C	0.000835	1.639e-07
AM10842	GB18277	XM_393591.3	FBgn0034918	wibg	Bac	S	Bac x S	0.621744	0.030207
AM10842	GB18277	XM_393591.3	FBgn0034918	wibg	Be	C	Be x C	0.840027	0.022834
AM10842	GB18277	XM_393591.3	FBgn0034918	wibg	Be	S	Be x S	0.039169	0.974279
AM10842	GB18277	XM_393591.3	FBgn0034918	wibg	C	S	C x S	0.001687	0.005156
AM10866	GB18301	XM_392393.3	FBgn0027654	jdp	Bac	Be	Bac x Be	0.997627	0.487314
AM10866	GB18301	XM_392393.3	FBgn0027654	jdp	Bac	C	Bac x C	8.712e-06	5.571e-05
AM10866	GB18301	XM_392393.3	FBgn0027654	jdp	Bac	S	Bac x S	0.939235	0.020567
AM10866	GB18301	XM_392393.3	FBgn0027654	jdp	Be	C	Be x C	0.000185	0.009884
AM10866	GB18301	XM_392393.3	FBgn0027654	jdp	Be	S	Be x S	0.928956	0.161509
AM10866	GB18301	XM_392393.3	FBgn0027654	jdp	C	S	C x S	0.000148	0.335495
AM10888	GB18323	NM_001011617.1			Bac	Be	Bac x Be	0.404088	0.835322
AM10888	GB18323	NM_001011617.1			Bac	C	Bac x C	0.003807	0.451729
AM10888	GB18323	NM_001011617.1			Bac	S	Bac x S	0.990738	0.000416
AM10888	GB18323	NM_001011617.1			Be	C	Be x C	0.291716	0.27665
AM10888	GB18323	NM_001011617.1			Be	S	Be x S	0.499286	1.243e-05
AM10888	GB18323	NM_001011617.1			C	S	C x S	0.008978	0.005392
AM10967	GB18404	XM_625046.2	FBgn0031459	CG2862	Bac	Be	Bac x Be	0.463595	0.115234
AM10967	GB18404	XM_625046.2	FBgn0031459	CG2862	Bac	C	Bac x C	0.001333	0.000441
AM10967	GB18404	XM_625046.2	FBgn0031459	CG2862	Bac	S	Bac x S	0.105651	0.110127
AM10967	GB18404	XM_625046.2	FBgn0031459	CG2862	Be	C	Be x C	9.279e-05	0.23917
AM10967	GB18404	XM_625046.2	FBgn0031459	CG2862	Be	S	Be x S	0.59726	0.91681
AM10967	GB18404	XM_625046.2	FBgn0031459	CG2862	C	S	C x S	1.284e-07	0.272311
AM10973	GB18410		FBgn0003053	peb	Bac	Be	Bac x Be	0.284496	0.00517
AM10973	GB18410		FBgn0003053	peb	Bac	C	Bac x C	0.039859	1.147e-05
AM10973	GB18410		FBgn0003053	peb	Bac	S	Bac x S	0.879282	0.004347
AM10973	GB18410		FBgn0003053	peb	Be	C	Be x C	0.000543	0.28603
AM10973	GB18410		FBgn0003053	peb	Be	S	Be x S	0.557894	0.845142
AM10973	GB18410		FBgn0003053	peb	C	S	C x S	0.002435	0.434469
AM11004	GB18441	XM_393850.3	FBgn0023540	CG3630	Bac	Be	Bac x Be	0.003937	0.009033
AM11004	GB18441	XM_393850.3	FBgn0023540	CG3630	Bac	C	Bac x C	2.974e-05	2.79e-15
AM11004	GB18441	XM_393850.3	FBgn0023540	CG3630	Bac	S	Bac x S	0.001303	0.008261
AM11004	GB18441	XM_393850.3	FBgn0023540	CG3630	Be	C	Be x C	1.5e-09	9.73e-10
AM11004	GB18441	XM_393850.3	FBgn0023540	CG3630	Be	S	Be x S	0.739266	0.867521
AM11004	GB18441	XM_393850.3	FBgn0023540	CG3630	C	S	C x S	4.52e-13	1.18e-10
AM11039	GB18477	XM_625154.2	FBgn0015374	crl	Bac	Be	Bac x Be	0.968805	0.002978
AM11039	GB18477	XM_625154.2	FBgn0015374	crl	Bac	C	Bac x C	0.676373	7.541e-05
AM11039	GB18477	XM_625154.2	FBgn0015374	crl	Bac	S	Bac x S	0.294939	0.022618
AM11039	GB18477	XM_625154.2	FBgn0015374	crl	Be	C	Be x C	0.539152	0.627739
AM11039	GB18477	XM_625154.2	FBgn0015374	crl	Be	S	Be x S	0.341741	0.9229
AM11039	GB18477	XM_625154.2	FBgn0015374	crl	C	S	C x S	0.005869	0.38965
AM11074	GB18512	XM_001121709.1	FBgn0032219	CG4995	Bac	Be	Bac x Be	0.884682	0.001012
AM11074	GB18512	XM_001121709.1	FBgn0032219	CG4995	Bac	C	Bac x C	0.000136	2.2e-05
AM11074	GB18512	XM_001121709.1	FBgn0032219	CG4995	Bac	S	Bac x S	0.629508	0.478271
AM11074	GB18512	XM_001121709.1	FBgn0032219	CG4995	Be	C	Be x C	0.001595	0.643913
AM11074	GB18512	XM_001121709.1	FBgn0032219	CG4995	Be	S	Be x S	0.850717	0.045855
AM11074	GB18512	XM_001121709.1	FBgn0032219	CG4995	C	S	C x S	0.00343	0.003041
AM11076	GB18514		FBgn0038341	CG14869	Bac	Be	Bac x Be	0.480832	0.814643
AM11076	GB18514		FBgn0038341	CG14869	Bac	C	Bac x C	8.6e-05	0.000185
AM11076	GB18514		FBgn0038341	CG14869	Bac	S	Bac x S	0.410017	0.65563
AM11076	GB18514		FBgn0038341	CG14869	Be	C	Be x C	5.723e-06	0.005375
AM11076	GB18514		FBgn0038341	CG14869	Be	S	Be x S	0.959905	0.870964
AM11076	GB18514		FBgn0038341	CG14869	C	S	C x S	2.278e-08	0.007027
AM11114	GB18554	XM_623073.2	FBgn0032078	CG9520	Bac	Be	Bac x Be	0.761184	0.95445
AM11114	GB18554	XM_623073.2	FBgn0032078	CG9520	Bac	C	Bac x C	0.218185	0.003979
AM11114	GB18554	XM_623073.2	FBgn0032078	CG9520	Bac	S	Bac x S	0.62049	0.843213
AM11114	GB18554	XM_623073.2	FBgn0032078	CG9520	Be	C	Be x C	0.060779	0.032529
AM11114	GB18554	XM_623073.2	FBgn0032078	CG9520	Be	S	Be x S	0.969419	0.626994
AM11114	GB18554	XM_623073.2	FBgn0032078	CG9520	C	S	C x S	0.003752	9.6e-05
AM11146	GB18585	XM_392622.3	FBgn0000099	ap	Bac	Be	Bac x Be	0.009831	0.573498
AM11146	GB18585	XM_392622.3	FBgn0000099	ap	Bac	C	Bac x C	0.030143	0.452287
AM11146	GB18585	XM_392622.3	FBgn0000099	ap	Bac	S	Bac x S	0.323143	0.247394
AM11146	GB18585	XM_392622.3	FBgn0000099	ap	Be	C	Be x C	0.92362	0.117889
AM11146	GB18585	XM_392622.3	FBgn0000099	ap	Be	S	Be x S	0.349465	0.739669
AM11146	GB18585	XM_392622.3	FBgn0000099	ap	C	S	C x S	0.486792	0.007459
AM11244	GB18683	XM_395944.3	FBgn0000083	AnnIX	Bac	Be	Bac x Be	0.328221	0.367349
AM11244	GB18683	XM_395944.3	FBgn0000083	AnnIX	Bac	C	Bac x C	0.035231	6.483e-08
AM11244	GB18683	XM_395944.3	FBgn0000083	AnnIX	Bac	S	Bac x S	0.644874	0.446769
AM11244	GB18683	XM_395944.3	FBgn0000083	AnnIX	Be	C	Be x C	0.001002	7.111e-05
AM11244	GB18683	XM_395944.3	FBgn0000083	AnnIX	Be	S	Be x S	0.946483	0.997436
AM11244	GB18683	XM_395944.3	FBgn0000083	AnnIX	C	S	C x S	0.000842	1e-05
AM11280	GB18719	XM_393651.3	FBgn0022359	Sodh-2	Bac	Be	Bac x Be	0.934469	1.677e-06
AM11280	GB18719	XM_393651.3	FBgn0022359	Sodh-2	Bac	C	Bac x C	0.002061	1.628e-06
AM11280	GB18719	XM_393651.3	FBgn0022359	Sodh-2	Bac	S	Bac x S	0.730297	0.000143
AM11280	GB18719	XM_393651.3	FBgn0022359	Sodh-2	Be	C	Be x C	0.025644	0.998309
AM11280	GB18719	XM_393651.3	FBgn0022359	Sodh-2	Be	S	Be x S	0.87147	0.744545
AM11280	GB18719	XM_393651.3	FBgn0022359	Sodh-2	C	S	C x S	0.052428	0.740695
AM11320	GB18760	XM_397008.1	FBgn0030968	CG7322	Bac	Be	Bac x Be	0.879666	0.054153
AM11320	GB18760	XM_397008.1	FBgn0030968	CG7322	Bac	C	Bac x C	0.051527	9.73e-10
AM11320	GB18760	XM_397008.1	FBgn0030968	CG7322	Bac	S	Bac x S	0.582545	0.964795
AM11320	GB18760	XM_397008.1	FBgn0030968	CG7322	Be	C	Be x C	0.039859	3.8e-05
AM11320	GB18760	XM_397008.1	FBgn0030968	CG7322	Be	S	Be x S	0.847043	0.082547
AM11320	GB18760	XM_397008.1	FBgn0030968	CG7322	C	S	C x S	0.000654	1.725e-09
AM11386	GB18828	XM_395310.3	FBgn0028836	CSN7	Bac	Be	Bac x Be	0.039859	0.013095
AM11386	GB18828	XM_395310.3	FBgn0028836	CSN7	Bac	C	Bac x C	0.985537	3.78e-05
AM11386	GB18828	XM_395310.3	FBgn0028836	CSN7	Bac	S	Bac x S	0.001738	0.225338
AM11386	GB18828	XM_395310.3	FBgn0028836	CSN7	Be	C	Be x C	0.042809	0.419214
AM11386	GB18828	XM_395310.3	FBgn0028836	CSN7	Be	S	Be x S	0.544685	0.56123
AM11386	GB18828	XM_395310.3	FBgn0028836	CSN7	C	S	C x S	8.137e-05	0.023163
AM11455	GB18898	XM_393656.3	FBgn0040340	TRAM	Bac	Be	Bac x Be	0.588852	0.434491
AM11455	GB18898	XM_393656.3	FBgn0040340	TRAM	Bac	C	Bac x C	0.117915	0.063149
AM11455	GB18898	XM_393656.3	FBgn0040340	TRAM	Bac	S	Bac x S	0.801749	0.760579
AM11455	GB18898	XM_393656.3	FBgn0040340	TRAM	Be	C	Be x C	0.803208	0.004437
AM11455	GB18898	XM_393656.3	FBgn0040340	TRAM	Be	S	Be x S	0.103075	0.83782
AM11455	GB18898	XM_393656.3	FBgn0040340	TRAM	C	S	C x S	0.009189	0.007928
AM11474	GB18917	XM_001120072.1	FBgn0011726	tsr	Bac	Be	Bac x Be	0.185547	0.926695
AM11474	GB18917	XM_001120072.1	FBgn0011726	tsr	Bac	C	Bac x C	0.000155	6.331e-06
AM11474	GB18917	XM_001120072.1	FBgn0011726	tsr	Bac	S	Bac x S	0.255849	0.987702
AM11474	GB18917	XM_001120072.1	FBgn0011726	tsr	Be	C	Be x C	1.491e-06	2.189e-05
AM11474	GB18917	XM_001120072.1	FBgn0011726	tsr	Be	S	Be x S	0.991831	0.948669
AM11474	GB18917	XM_001120072.1	FBgn0011726	tsr	C	S	C x S	9.929e-08	4.911e-06
AM11501	GB18945	XR_014867.1	FBgn0011573	Cdc37	Bac	Be	Bac x Be	0.746197	0.950675
AM11501	GB18945	XR_014867.1	FBgn0011573	Cdc37	Bac	C	Bac x C	0.00601	0.009968
AM11501	GB18945	XR_014867.1	FBgn0011573	Cdc37	Bac	S	Bac x S	0.021397	0.86808
AM11501	GB18945	XR_014867.1	FBgn0011573	Cdc37	Be	C	Be x C	0.18376	0.015482
AM11501	GB18945	XR_014867.1	FBgn0011573	Cdc37	Be	S	Be x S	0.097725	0.920634
AM11501	GB18945	XR_014867.1	FBgn0011573	Cdc37	C	S	C x S	0.97164	0.002101
AM11502	GB18946	XM_625247.2	FBgn0052043	CG32043	Bac	Be	Bac x Be	0.064592	0.004575
AM11502	GB18946	XM_625247.2	FBgn0052043	CG32043	Bac	C	Bac x C	0.000577	0.004217
AM11502	GB18946	XM_625247.2	FBgn0052043	CG32043	Bac	S	Bac x S	0.51103	0.060985
AM11502	GB18946	XM_625247.2	FBgn0052043	CG32043	Be	C	Be x C	0.14939	0.995422
AM11502	GB18946	XM_625247.2	FBgn0052043	CG32043	Be	S	Be x S	0.518184	0.794164
AM11502	GB18946	XM_625247.2	FBgn0052043	CG32043	C	S	C x S	0.0095	0.78098
AM11522	GB18966	XM_001120546.1	FBgn0036575	CG5157	Bac	Be	Bac x Be	0.372815	0.000635
AM11522	GB18966	XM_001120546.1	FBgn0036575	CG5157	Bac	C	Bac x C	0.015662	0.058213
AM11522	GB18966	XM_001120546.1	FBgn0036575	CG5157	Bac	S	Bac x S	0.497275	2.106e-06
AM11522	GB18966	XM_001120546.1	FBgn0036575	CG5157	Be	C	Be x C	0.716885	0.382324
AM11522	GB18966	XM_001120546.1	FBgn0036575	CG5157	Be	S	Be x S	0.003347	0.092185
AM11522	GB18966	XM_001120546.1	FBgn0036575	CG5157	C	S	C x S	2.872e-05	0.001249
AM11605	GB19050	XM_394315.3	FBgn0032724	CG10428	Bac	Be	Bac x Be	0.906152	0.114856
AM11605	GB19050	XM_394315.3	FBgn0032724	CG10428	Bac	C	Bac x C	0.361477	4.956e-05
AM11605	GB19050	XM_394315.3	FBgn0032724	CG10428	Bac	S	Bac x S	0.677003	0.090387
AM11605	GB19050	XM_394315.3	FBgn0032724	CG10428	Be	C	Be x C	0.802072	0.022583
AM11605	GB19050	XM_394315.3	FBgn0032724	CG10428	Be	S	Be x S	0.16435	0.962584
AM11605	GB19050	XM_394315.3	FBgn0032724	CG10428	C	S	C x S	0.005209	0.031219
AM11625	GB19070	XR_014905.1	FBgn0036650	Baldspot	Bac	Be	Bac x Be	0.268063	0.970622
AM11625	GB19070	XR_014905.1	FBgn0036650	Baldspot	Bac	C	Bac x C	0.005089	0.039236
AM11625	GB19070	XR_014905.1	FBgn0036650	Baldspot	Bac	S	Bac x S	0.149469	0.0502
AM11625	GB19070	XR_014905.1	FBgn0036650	Baldspot	Be	C	Be x C	0.488784	0.058987
AM11625	GB19070	XR_014905.1	FBgn0036650	Baldspot	Be	S	Be x S	0.885678	0.032462
AM11625	GB19070	XR_014905.1	FBgn0036650	Baldspot	C	S	C x S	0.741722	5.35e-06
AM11635	GB19080	XM_396972.3	FBgn0029755	Sas10	Bac	Be	Bac x Be	0.05322	0.016773
AM11635	GB19080	XM_396972.3	FBgn0029755	Sas10	Bac	C	Bac x C	0.001478	1.47e-05
AM11635	GB19080	XM_396972.3	FBgn0029755	Sas10	Bac	S	Bac x S	0.569125	0.149032
AM11635	GB19080	XM_396972.3	FBgn0029755	Sas10	Be	C	Be x C	0.135576	0.167863
AM11635	GB19080	XM_396972.3	FBgn0029755	Sas10	Be	S	Be x S	0.007229	0.786478
AM11635	GB19080	XM_396972.3	FBgn0029755	Sas10	C	S	C x S	0.000336	0.020481
AM11668	GB19114	XR_014954.1	FBgn0011672	Mvl	Bac	Be	Bac x Be	0.637488	0.653943
AM11668	GB19114	XR_014954.1	FBgn0011672	Mvl	Bac	C	Bac x C	0.019614	0.51072
AM11668	GB19114	XR_014954.1	FBgn0011672	Mvl	Bac	S	Bac x S	0.411068	0.254843
AM11668	GB19114	XR_014954.1	FBgn0011672	Mvl	Be	C	Be x C	0.003647	0.196942
AM11668	GB19114	XR_014954.1	FBgn0011672	Mvl	Be	S	Be x S	0.879257	0.60417
AM11668	GB19114	XR_014954.1	FBgn0011672	Mvl	C	S	C x S	0.000102	0.009198
AM11676	GB19122				Bac	Be	Bac x Be	0.352434	0.000897
AM11676	GB19122				Bac	C	Bac x C	0.046099	1.143e-05
AM11676	GB19122				Bac	S	Bac x S	0.836422	0.002741
AM11676	GB19122				Be	C	Be x C	0.760385	0.539746
AM11676	GB19122				Be	S	Be x S	0.073823	0.972659
AM11676	GB19122				C	S	C x S	0.002819	0.526993
AM11705	GB19151	XM_393358.3	FBgn0035049	Mmp1	Bac	Be	Bac x Be	0.022271	0.000185
AM11705	GB19151	XM_393358.3	FBgn0035049	Mmp1	Bac	C	Bac x C	3.076e-06	1.77e-17
AM11705	GB19151	XM_393358.3	FBgn0035049	Mmp1	Bac	S	Bac x S	0.021402	1.981e-06
AM11705	GB19151	XM_393358.3	FBgn0035049	Mmp1	Be	C	Be x C	8.93e-10	1.15e-10
AM11705	GB19151	XM_393358.3	FBgn0035049	Mmp1	Be	S	Be x S	0.923518	0.128114
AM11705	GB19151	XM_393358.3	FBgn0035049	Mmp1	C	S	C x S	4.94e-12	2.596e-09
AM11747	GB19193	XM_392601.3	FBgn0035423	CG17737	Bac	Be	Bac x Be	0.445607	0.904111
AM11747	GB19193	XM_392601.3	FBgn0035423	CG17737	Bac	C	Bac x C	0.165487	4.518e-05
AM11747	GB19193	XM_392601.3	FBgn0035423	CG17737	Bac	S	Bac x S	0.464272	0.167889
AM11747	GB19193	XM_392601.3	FBgn0035423	CG17737	Be	C	Be x C	0.013017	0.000879
AM11747	GB19193	XM_392601.3	FBgn0035423	CG17737	Be	S	Be x S	0.994872	0.205942
AM11747	GB19193	XM_392601.3	FBgn0035423	CG17737	C	S	C x S	0.0022	0.040067
AM11755	GB19201				Bac	Be	Bac x Be	0.772332	8.1e-06
AM11755	GB19201				Bac	C	Bac x C	0.037717	4.58e-11
AM11755	GB19201				Bac	S	Bac x S	0.987813	0.00019
AM11755	GB19201				Be	C	Be x C	0.009878	0.006735
AM11755	GB19201				Be	S	Be x S	0.655206	0.880303
AM11755	GB19201				C	S	C x S	0.060896	0.000558
AM11778	GB19224	XM_001120695.1	FBgn0050415	CG30415	Bac	Be	Bac x Be	0.841526	0.151842
AM11778	GB19224	XM_001120695.1	FBgn0050415	CG30415	Bac	C	Bac x C	0.425217	0.128937
AM11778	GB19224	XM_001120695.1	FBgn0050415	CG30415	Bac	S	Bac x S	0.005954	0.00105
AM11778	GB19224	XM_001120695.1	FBgn0050415	CG30415	Be	C	Be x C	0.845674	0.985132
AM11778	GB19224	XM_001120695.1	FBgn0050415	CG30415	Be	S	Be x S	0.007914	0.094668
AM11778	GB19224	XM_001120695.1	FBgn0050415	CG30415	C	S	C x S	0.11137	0.113383
AM11854	GB19301	XM_395941.3	FBgn0043575	PGRP-SC2	Bac	Be	Bac x Be	0.168978	0.000821
AM11854	GB19301	XM_395941.3	FBgn0043575	PGRP-SC2	Bac	C	Bac x C	0.006542	8.67e-20
AM11854	GB19301	XM_395941.3	FBgn0043575	PGRP-SC2	Bac	S	Bac x S	0.41711	4.12e-13
AM11854	GB19301	XM_395941.3	FBgn0043575	PGRP-SC2	Be	C	Be x C	0.708286	9.39e-14
AM11854	GB19301	XM_395941.3	FBgn0043575	PGRP-SC2	Be	S	Be x S	0.960981	1.41e-09
AM11854	GB19301	XM_395941.3	FBgn0043575	PGRP-SC2	C	S	C x S	0.448985	0.000125
AM11945	GB30228	NM_001011616.1	FBgn0010385	Def	Bac	Be	Bac x Be	0.367532	0.032943
AM11945	GB30228	NM_001011616.1	FBgn0010385	Def	Bac	C	Bac x C	0.001334	0.001978
AM11945	GB30228	NM_001011616.1	FBgn0010385	Def	Bac	S	Bac x S	0.998779	0.008108
AM11945	GB30228	NM_001011616.1	FBgn0010385	Def	Be	C	Be x C	0.205283	0.661429
AM11945	GB30228	NM_001011616.1	FBgn0010385	Def	Be	S	Be x S	0.390127	0.742561
AM11945	GB30228	NM_001011616.1	FBgn0010385	Def	C	S	C x S	0.002351	0.945622
AM11971	GB19419	XM_001122221.1	FBgn0020503	CLIP-190	Bac	Be	Bac x Be	0.750158	0.241951
AM11971	GB19419	XM_001122221.1	FBgn0020503	CLIP-190	Bac	C	Bac x C	0.000758	1.822e-06
AM11971	GB19419	XM_001122221.1	FBgn0020503	CLIP-190	Bac	S	Bac x S	0.716529	0.001812
AM11971	GB19419	XM_001122221.1	FBgn0020503	CLIP-190	Be	C	Be x C	0.005141	0.001729
AM11971	GB19419	XM_001122221.1	FBgn0020503	CLIP-190	Be	S	Be x S	0.979361	0.091389
AM11971	GB19419	XM_001122221.1	FBgn0020503	CLIP-190	C	S	C x S	0.002487	0.235795
AM11980	GB19428	XM_001122065.1	FBgn0053099	CG33099	Bac	Be	Bac x Be	0.844901	0.691005
AM11980	GB19428	XM_001122065.1	FBgn0053099	CG33099	Bac	C	Bac x C	0.00177	1.552e-06
AM11980	GB19428	XM_001122065.1	FBgn0053099	CG33099	Bac	S	Bac x S	0.561381	0.007076
AM11980	GB19428	XM_001122065.1	FBgn0053099	CG33099	Be	C	Be x C	0.001852	0.000224
AM11980	GB19428	XM_001122065.1	FBgn0053099	CG33099	Be	S	Be x S	0.845607	0.022434
AM11980	GB19428	XM_001122065.1	FBgn0053099	CG33099	C	S	C x S	1.5e-05	0.123101
AM12004	GB19453	XM_392197.3	FBgn0050172	CG30172	Bac	Be	Bac x Be	0.007103	0.244457
AM12004	GB19453	XM_392197.3	FBgn0050172	CG30172	Bac	C	Bac x C	0.095964	3.961e-05
AM12004	GB19453	XM_392197.3	FBgn0050172	CG30172	Bac	S	Bac x S	0.217017	0.087358
AM12004	GB19453	XM_392197.3	FBgn0050172	CG30172	Be	C	Be x C	0.485179	0.030063
AM12004	GB19453	XM_392197.3	FBgn0050172	CG30172	Be	S	Be x S	0.325643	0.696415
AM12004	GB19453	XM_392197.3	FBgn0050172	CG30172	C	S	C x S	0.999322	0.08847
AM12014	GB19462	XM_394380.3	FBgn0052138	CG32138	Bac	Be	Bac x Be	0.485677	0.005267
AM12014	GB19462	XM_394380.3	FBgn0052138	CG32138	Bac	C	Bac x C	0.042326	2.06e-06
AM12014	GB19462	XM_394380.3	FBgn0052138	CG32138	Bac	S	Bac x S	0.178878	0.105944
AM12014	GB19462	XM_394380.3	FBgn0052138	CG32138	Be	C	Be x C	0.001424	0.035076
AM12014	GB19462	XM_394380.3	FBgn0052138	CG32138	Be	S	Be x S	0.733173	0.714658
AM12014	GB19462	XM_394380.3	FBgn0052138	CG32138	C	S	C x S	5.975e-06	0.00262
AM12030	GB19478	XM_395995.3	FBgn0035672	CG6600	Bac	Be	Bac x Be	0.62551	1.542e-06
AM12030	GB19478	XM_395995.3	FBgn0035672	CG6600	Bac	C	Bac x C	0.000577	1.967e-08
AM12030	GB19478	XM_395995.3	FBgn0035672	CG6600	Bac	S	Bac x S	0.975459	6.832e-05
AM12030	GB19478	XM_395995.3	FBgn0035672	CG6600	Be	C	Be x C	0.073522	0.544844
AM12030	GB19478	XM_395995.3	FBgn0035672	CG6600	Be	S	Be x S	0.764691	0.857509
AM12030	GB19478	XM_395995.3	FBgn0035672	CG6600	C	S	C x S	0.003001	0.2298
AM12053	GB19501	XM_392078.3	FBgn0038774	CG5023	Bac	Be	Bac x Be	0.718804	2.575e-05
AM12053	GB19501	XM_392078.3	FBgn0038774	CG5023	Bac	C	Bac x C	0.004691	2.172e-08
AM12053	GB19501	XM_392078.3	FBgn0038774	CG5023	Bac	S	Bac x S	0.308062	8.196e-07
AM12053	GB19501	XM_392078.3	FBgn0038774	CG5023	Be	C	Be x C	0.191181	0.190516
AM12053	GB19501	XM_392078.3	FBgn0038774	CG5023	Be	S	Be x S	0.717593	0.281125
AM12053	GB19501	XM_392078.3	FBgn0038774	CG5023	C	S	C x S	0.554182	0.880885
AM12063	GB30504	XM_391862.3	FBgn0015587	p120ctn	Bac	Be	Bac x Be	0.022102	0.44701
AM12063	GB30504	XM_391862.3	FBgn0015587	p120ctn	Bac	C	Bac x C	0.00022	0.004053
AM12063	GB30504	XM_391862.3	FBgn0015587	p120ctn	Bac	S	Bac x S	0.111392	0.703769
AM12063	GB30504	XM_391862.3	FBgn0015587	p120ctn	Be	C	Be x C	0.3893	0.16802
AM12063	GB30504	XM_391862.3	FBgn0015587	p120ctn	Be	S	Be x S	0.700985	0.903362
AM12063	GB30504	XM_391862.3	FBgn0015587	p120ctn	C	S	C x S	0.054877	0.043044
AM12158	GB19606	XM_394758.3	FBgn0014863	Mlp84B	Bac	Be	Bac x Be	0.034386	0.2794
AM12158	GB19606	XM_394758.3	FBgn0014863	Mlp84B	Bac	C	Bac x C	0.010823	0.009304
AM12158	GB19606	XM_394758.3	FBgn0014863	Mlp84B	Bac	S	Bac x S	0.36275	0.935585
AM12158	GB19606	XM_394758.3	FBgn0014863	Mlp84B	Be	C	Be x C	1.011e-05	0.000274
AM12158	GB19606	XM_394758.3	FBgn0014863	Mlp84B	Be	S	Be x S	0.795884	0.165909
AM12158	GB19606	XM_394758.3	FBgn0014863	Mlp84B	C	S	C x S	3.354e-05	0.021228
AM12224	GB19676	XM_392473.3	FBgn0037703	CG8165	Bac	Be	Bac x Be	0.180812	0.38501
AM12224	GB19676	XM_392473.3	FBgn0037703	CG8165	Bac	C	Bac x C	0.087841	0.274487
AM12224	GB19676	XM_392473.3	FBgn0037703	CG8165	Bac	S	Bac x S	0.508653	0.001377
AM12224	GB19676	XM_392473.3	FBgn0037703	CG8165	Be	C	Be x C	0.00129	0.951137
AM12224	GB19676	XM_392473.3	FBgn0037703	CG8165	Be	S	Be x S	0.936319	0.026334
AM12224	GB19676	XM_392473.3	FBgn0037703	CG8165	C	S	C x S	0.001499	0.047051
AM12252	GB19705	XM_624363.2	FBgn0033272	CG8707	Bac	Be	Bac x Be	0.565279	3e-06
AM12252	GB19705	XM_624363.2	FBgn0033272	CG8707	Bac	C	Bac x C	0.021416	1.49e-10
AM12252	GB19705	XM_624363.2	FBgn0033272	CG8707	Bac	S	Bac x S	0.920322	0.002235
AM12252	GB19705	XM_624363.2	FBgn0033272	CG8707	Be	C	Be x C	0.505363	0.043372
AM12252	GB19705	XM_624363.2	FBgn0033272	CG8707	Be	S	Be x S	0.178406	0.378621
AM12252	GB19705	XM_624363.2	FBgn0033272	CG8707	C	S	C x S	0.003531	0.000184
AM12302	GB19755	XM_001121364.1	FBgn0036117	CG6321	Bac	Be	Bac x Be	0.17305	0.069497
AM12302	GB19755	XM_001121364.1	FBgn0036117	CG6321	Bac	C	Bac x C	0.000159	2.262e-06
AM12302	GB19755	XM_001121364.1	FBgn0036117	CG6321	Bac	S	Bac x S	0.010625	0.035562
AM12302	GB19755	XM_001121364.1	FBgn0036117	CG6321	Be	C	Be x C	0.158021	0.015194
AM12302	GB19755	XM_001121364.1	FBgn0036117	CG6321	Be	S	Be x S	0.379788	0.821599
AM12302	GB19755	XM_001121364.1	FBgn0036117	CG6321	C	S	C x S	0.849191	0.029166
AM12323	GB19776				Bac	Be	Bac x Be	0.660757	0.52292
AM12323	GB19776				Bac	C	Bac x C	0.00474	0.56476
AM12323	GB19776				Bac	S	Bac x S	0.262834	0.138559
AM12323	GB19776				Be	C	Be x C	0.187014	0.143381
AM12323	GB19776				Be	S	Be x S	0.744737	0.553726
AM12323	GB19776				C	S	C x S	0.454027	0.004633
AM12403	GB19856	XM_392730.3	FBgn0051265	CG31265	Bac	Be	Bac x Be	0.166683	0.006917
AM12403	GB19856	XM_392730.3	FBgn0051265	CG31265	Bac	C	Bac x C	0.000345	0.013471
AM12403	GB19856	XM_392730.3	FBgn0051265	CG31265	Bac	S	Bac x S	0.100992	0.004948
AM12403	GB19856	XM_392730.3	FBgn0051265	CG31265	Be	C	Be x C	4.033e-06	0.692682
AM12403	GB19856	XM_392730.3	FBgn0051265	CG31265	Be	S	Be x S	0.833303	0.970177
AM12403	GB19856	XM_392730.3	FBgn0051265	CG31265	C	S	C x S	9.929e-08	0.610293
AM12404	GB19857	XM_623217.2	FBgn0003884	alphaTub84B	Bac	Be	Bac x Be	0.684493	0.077725
AM12404	GB19857	XM_623217.2	FBgn0003884	alphaTub84B	Bac	C	Bac x C	0.887795	2.775e-08
AM12404	GB19857	XM_623217.2	FBgn0003884	alphaTub84B	Bac	S	Bac x S	0.097207	0.000335
AM12404	GB19857	XM_623217.2	FBgn0003884	alphaTub84B	Be	C	Be x C	0.448887	0.000481
AM12404	GB19857	XM_623217.2	FBgn0003884	alphaTub84B	Be	S	Be x S	0.406362	0.055998
AM12404	GB19857	XM_623217.2	FBgn0003884	alphaTub84B	C	S	C x S	0.006968	0.100959
AM12420	GB19873	XM_391829.3	FBgn0000171	bel	Bac	Be	Bac x Be	0.377231	0.974086
AM12420	GB19873	XM_391829.3	FBgn0000171	bel	Bac	C	Bac x C	0.03496	1.556e-05
AM12420	GB19873	XM_391829.3	FBgn0000171	bel	Bac	S	Bac x S	0.131274	0.852705
AM12420	GB19873	XM_391829.3	FBgn0000171	bel	Be	C	Be x C	0.001179	0.000218
AM12420	GB19873	XM_391829.3	FBgn0000171	bel	Be	S	Be x S	0.796948	0.872051
AM12420	GB19873	XM_391829.3	FBgn0000171	bel	C	S	C x S	7.622e-06	0.000113
AM12446	GB19899		FBgn0010278	Ssrp	Bac	Be	Bac x Be	0.67219	0.155076
AM12446	GB19899		FBgn0010278	Ssrp	Bac	C	Bac x C	0.996595	0.001201
AM12446	GB19899		FBgn0010278	Ssrp	Bac	S	Bac x S	0.368634	0.10283
AM12446	GB19899		FBgn0010278	Ssrp	Be	C	Be x C	0.830501	0.26478
AM12446	GB19899		FBgn0010278	Ssrp	Be	S	Be x S	0.008941	0.892716
AM12446	GB19899		FBgn0010278	Ssrp	C	S	C x S	0.58656	0.379741
AM12549	GB20002	XM_395998.3			Bac	Be	Bac x Be	0.000421	0.077709
AM12549	GB20002	XM_395998.3			Bac	C	Bac x C	0.202602	8.34e-12
AM12549	GB20002	XM_395998.3			Bac	S	Bac x S	0.002511	0.143877
AM12549	GB20002	XM_395998.3			Be	C	Be x C	4.768e-06	2.775e-07
AM12549	GB20002	XM_395998.3			Be	S	Be x S	0.995514	0.997848
AM12549	GB20002	XM_395998.3			C	S	C x S	4.155e-07	1.386e-08
AM12603	GB20055		FBgn0002921	Atpalpha	Bac	Be	Bac x Be	0.089198	0.424943
AM12603	GB20055		FBgn0002921	Atpalpha	Bac	C	Bac x C	0.00218	0.787719
AM12603	GB20055		FBgn0002921	Atpalpha	Bac	S	Bac x S	0.017895	0.151182
AM12603	GB20055		FBgn0002921	Atpalpha	Be	C	Be x C	0.810925	0.232654
AM12603	GB20055		FBgn0002921	Atpalpha	Be	S	Be x S	0.870302	0.002199
AM12603	GB20055		FBgn0002921	Atpalpha	C	S	C x S	0.957434	0.29403
AM12618	GB20070	NM_001040259.1	FBgn0032381	CG14934	Bac	Be	Bac x Be	0.059415	1.042e-06
AM12618	GB20070	NM_001040259.1	FBgn0032381	CG14934	Bac	C	Bac x C	0.266084	1.793e-06
AM12618	GB20070	NM_001040259.1	FBgn0032381	CG14934	Bac	S	Bac x S	0.994872	7.086e-06
AM12618	GB20070	NM_001040259.1	FBgn0032381	CG14934	Be	C	Be x C	0.000917	0.970554
AM12618	GB20070	NM_001040259.1	FBgn0032381	CG14934	Be	S	Be x S	0.05837	0.966049
AM12618	GB20070	NM_001040259.1	FBgn0032381	CG14934	C	S	C x S	0.256154	0.919531
AM12624	GB20076	XM_392833.3	FBgn0033109	coro	Bac	Be	Bac x Be	0.003503	0.26673
AM12624	GB20076	XM_392833.3	FBgn0033109	coro	Bac	C	Bac x C	0.001068	0.005267
AM12624	GB20076	XM_392833.3	FBgn0033109	coro	Bac	S	Bac x S	0.000423	0.421145
AM12624	GB20076	XM_392833.3	FBgn0033109	coro	Be	C	Be x C	0.991382	0.37404
AM12624	GB20076	XM_392833.3	FBgn0033109	coro	Be	S	Be x S	0.703861	0.971425
AM12624	GB20076	XM_392833.3	FBgn0033109	coro	C	S	C x S	0.697919	0.223918
AM12664	GB20117	XM_624764.2			Bac	Be	Bac x Be	0.289368	0.42368
AM12664	GB20117	XM_624764.2			Bac	C	Bac x C	0.001417	0.911863
AM12664	GB20117	XM_624764.2			Bac	S	Bac x S	0.055173	0.031122
AM12664	GB20117	XM_624764.2			Be	C	Be x C	0.32645	0.346138
AM12664	GB20117	XM_624764.2			Be	S	Be x S	0.64008	0.267878
AM12664	GB20117	XM_624764.2			C	S	C x S	0.827089	0.004645
AM12695	GB20149		FBgn0037653	CG11982	Bac	Be	Bac x Be	0.018873	0.895
AM12695	GB20149		FBgn0037653	CG11982	Bac	C	Bac x C	0.439975	0.005644
AM12695	GB20149		FBgn0037653	CG11982	Bac	S	Bac x S	0.074572	0.482439
AM12695	GB20149		FBgn0037653	CG11982	Be	C	Be x C	0.000718	0.042856
AM12695	GB20149		FBgn0037653	CG11982	Be	S	Be x S	0.980007	0.596088
AM12695	GB20149		FBgn0037653	CG11982	C	S	C x S	0.000226	0.227438
AM12739	GB30204	XM_001122849.1	FBgn0003177	pyd	Bac	Be	Bac x Be	0.184859	0.802557
AM12739	GB30204	XM_001122849.1	FBgn0003177	pyd	Bac	C	Bac x C	8.03e-09	2.245e-07
AM12739	GB30204	XM_001122849.1	FBgn0003177	pyd	Bac	S	Bac x S	0.498213	0.733222
AM12739	GB30204	XM_001122849.1	FBgn0003177	pyd	Be	C	Be x C	0.00034	4.562e-05
AM12739	GB30204	XM_001122849.1	FBgn0003177	pyd	Be	S	Be x S	0.918641	0.937359
AM12739	GB30204	XM_001122849.1	FBgn0003177	pyd	C	S	C x S	4.078e-06	0.000195
AM12743	GB30162	XM_001120242.1			Bac	Be	Bac x Be	0.817703	0.214686
AM12743	GB30162	XM_001120242.1			Bac	C	Bac x C	0.031247	0.359674
AM12743	GB30162	XM_001120242.1			Bac	S	Bac x S	0.108065	0.005854
AM12743	GB30162	XM_001120242.1			Be	C	Be x C	0.014541	0.926507
AM12743	GB30162	XM_001120242.1			Be	S	Be x S	0.238122	0.184233
AM12743	GB30162	XM_001120242.1			C	S	C x S	7.622e-06	0.094539
AM12756	GB30320		FBgn0045495	Gr28b	Bac	Be	Bac x Be	0.000197	0.873237
AM12756	GB30320		FBgn0045495	Gr28b	Bac	C	Bac x C	0.006194	0.007928
AM12756	GB30320		FBgn0045495	Gr28b	Bac	S	Bac x S	0.002703	0.118596
AM12756	GB30320		FBgn0045495	Gr28b	Be	C	Be x C	0.847292	0.041008
AM12756	GB30320		FBgn0045495	Gr28b	Be	S	Be x S	0.982223	0.221235
AM12756	GB30320		FBgn0045495	Gr28b	C	S	C x S	0.881774	0.643071
AM12762	GB30366	NM_001040208.1	FBgn0010403	Os-E	Bac	Be	Bac x Be	0.685166	0.709922
AM12762	GB30366	NM_001040208.1	FBgn0010403	Os-E	Bac	C	Bac x C	2.126e-06	9.225e-06
AM12762	GB30366	NM_001040208.1	FBgn0010403	Os-E	Bac	S	Bac x S	0.95003	0.021388
AM12762	GB30366	NM_001040208.1	FBgn0010403	Os-E	Be	C	Be x C	1.767e-05	0.000187
AM12762	GB30366	NM_001040208.1	FBgn0010403	Os-E	Be	S	Be x S	0.877013	0.061828
AM12762	GB30366	NM_001040208.1	FBgn0010403	Os-E	C	S	C x S	3.019e-06	0.105812
AM12774	GB10498	XM_624358.2	FBgn0033518	Prx2540-2	Bac	Be	Bac x Be	0.890785	0.808239
AM12774	GB10498	XM_624358.2	FBgn0033518	Prx2540-2	Bac	C	Bac x C	0.042943	0.002598
AM12774	GB10498	XM_624358.2	FBgn0033518	Prx2540-2	Bac	S	Bac x S	0.68158	0.988619
AM12774	GB10498	XM_624358.2	FBgn0033518	Prx2540-2	Be	C	Be x C	0.027188	0.032785
AM12774	GB10498	XM_624358.2	FBgn0033518	Prx2540-2	Be	S	Be x S	0.87819	0.777042
AM12774	GB10498	XM_624358.2	FBgn0033518	Prx2540-2	C	S	C x S	0.000979	0.002104
AM12801	GB14865	NM_001011592.1	FBgn0029508	Tsp42Ea	Bac	Be	Bac x Be	0.038559	0.832952
AM12801	GB14865	NM_001011592.1	FBgn0029508	Tsp42Ea	Bac	C	Bac x C	0.715425	0.00023
AM12801	GB14865	NM_001011592.1	FBgn0029508	Tsp42Ea	Bac	S	Bac x S	0.012642	0.639426
AM12801	GB14865	NM_001011592.1	FBgn0029508	Tsp42Ea	Be	C	Be x C	0.008597	0.004531
AM12801	GB14865	NM_001011592.1	FBgn0029508	Tsp42Ea	Be	S	Be x S	0.77774	0.293513
AM12801	GB14865	NM_001011592.1	FBgn0029508	Tsp42Ea	C	S	C x S	0.000185	6.297e-06
AM12804	GB16134	XM_624504.2	FBgn0036769	Tsp74F	Bac	Be	Bac x Be	0.113022	0.911863
AM12804	GB16134	XM_624504.2	FBgn0036769	Tsp74F	Bac	C	Bac x C	0.066156	0.002901
AM12804	GB16134	XM_624504.2	FBgn0036769	Tsp74F	Bac	S	Bac x S	0.088889	0.675358
AM12804	GB16134	XM_624504.2	FBgn0036769	Tsp74F	Be	C	Be x C	0.000403	0.018028
AM12804	GB16134	XM_624504.2	FBgn0036769	Tsp74F	Be	S	Be x S	0.923464	0.795283
AM12804	GB16134	XM_624504.2	FBgn0036769	Tsp74F	C	S	C x S	1.551e-05	0.051905
AM12852R		DB780974			Bac	Be	Bac x Be	0.023698	0.299878
AM12852R		DB780974			Bac	C	Bac x C	1.508e-07	1.467e-09
AM12852R		DB780974			Bac	S	Bac x S	0.157482	0.047258
AM12852R		DB780974			Be	C	Be x C	0.000325	4.05e-06
AM12852R		DB780974			Be	S	Be x S	0.789221	0.476278
AM12852R		DB780974			C	S	C x S	2.073e-05	2.375e-05
AM12853	GB17056	XM_393381.3	FBgn0004432	Cyp1	Bac	Be	Bac x Be	0.193536	0.464503
AM12853	GB17056	XM_393381.3	FBgn0004432	Cyp1	Bac	C	Bac x C	0.023255	6.052e-07
AM12853	GB17056	XM_393381.3	FBgn0004432	Cyp1	Bac	S	Bac x S	0.961984	0.02918
AM12853	GB17056	XM_393381.3	FBgn0004432	Cyp1	Be	C	Be x C	0.000405	0.000335
AM12853	GB17056	XM_393381.3	FBgn0004432	Cyp1	Be	S	Be x S	0.428118	0.213949
AM12853	GB17056	XM_393381.3	FBgn0004432	Cyp1	C	S	C x S	0.014861	0.015482
AM12865R					Bac	Be	Bac x Be	0.11137	0.787446
AM12865R					Bac	C	Bac x C	0.031619	0.012333
AM12865R					Bac	S	Bac x S	0.760385	0.67391
AM12865R					Be	C	Be x C	0.000209	0.006261
AM12865R					Be	S	Be x S	0.607904	0.272568
AM12865R					C	S	C x S	0.002363	0.140545
AM12870		XM_001122661.1	FBgn0001124	Got1	Bac	Be	Bac x Be	0.103688	0.051996
AM12870		XM_001122661.1	FBgn0001124	Got1	Bac	C	Bac x C	0.006797	0.352114
AM12870		XM_001122661.1	FBgn0001124	Got1	Bac	S	Bac x S	0.851671	0.0071
AM12870		XM_001122661.1	FBgn0001124	Got1	Be	C	Be x C	0.618532	0.58157
AM12870		XM_001122661.1	FBgn0001124	Got1	Be	S	Be x S	0.501575	0.457604
AM12870		XM_001122661.1	FBgn0001124	Got1	C	S	C x S	0.027877	0.106808
AM12887R					Bac	Be	Bac x Be	0.924262	0.168423
AM12887R					Bac	C	Bac x C	0.699716	0.002081
AM12887R					Bac	S	Bac x S	0.113869	0.991383
AM12887R					Be	C	Be x C	0.932607	0.350422
AM12887R					Be	S	Be x S	0.015053	0.18557
AM12887R					C	S	C x S	0.003001	0.002446
*Bac = Bacteria injection
Be = Bead injection
S = Saline injection
C = Control

## Sheet: ST4
Supplementary Table 4: Common, significantly differentially expressed transcripts in treatment groups (control x bacteria, control x bead, control x saline) in both Colonies 1 and 2 (FDR < 0.01)
Treatment	Transcript	Honey bee ID	Entrez Gene ID	Flybase Gene ID	Gene Name
Control x Bacteria	AM00054		NW_001253310.1
Control x Bacteria	AM00328	GB30336	XM_001120676.1	FBgn0037069	CG7658
Control x Bacteria	AM00360	GB17782	NM_001011642.1	FBgn0035544	CG15021
Control x Bacteria	AM00437R		DB731866
Control x Bacteria	AM00562		DB735864
Control x Bacteria	AM00692		DB768585
Control x Bacteria	AM00721		DB742544
Control x Bacteria	AM00742		DB770600
Control x Bacteria	AM00797		XM_001122849.1
Control x Bacteria	AM00963R		DB752840
Control x Bacteria	AM01045		BI502856
Control x Bacteria	AM01107		BI503424
Control x Bacteria	AM01146		BI503800
Control x Bacteria	AM01191		BI504286
Control x Bacteria	AM01199		BI502914
Control x Bacteria	AM01300		BI505315
Control x Bacteria	AM01576		BI505813
Control x Bacteria	AM01702		BI506238
Control x Bacteria	AM01868		BI511022
Control x Bacteria	AM01916		BI511573
Control x Bacteria	AM01957		BI511954
Control x Bacteria	AM02532		BI516493
Control x Bacteria	AM02601		BI517063
Control x Bacteria	AM02940	GB10310	XM_623071.2
Control x Bacteria	AM03073	GB10445	XM_391824.2	FBgn0053529	Rapgap1
Control x Bacteria	AM03096	GB10469	XM_392617.3	FBgn0017590	klg
Control x Bacteria	AM03139	GB10512	XM_624938.2	FBgn0021979	l(2)k09913
Control x Bacteria	AM03195	GB10568	XM_392521.3	FBgn0035392	CG1271
Control x Bacteria	AM03201	GB10574	XM_397025.3	FBgn0027593	CG3799
Control x Bacteria	AM03282	GB10655	XM_001121009.1	FBgn0000250	cact
Control x Bacteria	AM03308	GB10683	XM_001122667.1	FBgn0033603	CG13214
Control x Bacteria	AM03333	GB10708	XM_397526.3	FBgn0052055	CG32055
Control x Bacteria	AM03524	GB10899	XM_001122440.1	FBgn0000083	AnnIX
Control x Bacteria	AM03569	GB10944	XM_001120867.1
Control x Bacteria	AM03683	GB11059	XM_392490.3	FBgn0016724	RfaBp
Control x Bacteria	AM03750	GB11126	XM_001123278.1	FBgn0032116	CG3759
Control x Bacteria	AM03807	GB11183	XM_001121830.1	FBgn0011219	Bsg
Control x Bacteria	AM03908	GB11285	XM_001121020.1	FBgn0051739	CG31739
Control x Bacteria	AM04318	GB11698	XM_623066.2	FBgn0035501	CG1299
Control x Bacteria	AM04433	GB11814	XM_001121288.1	FBgn0051974	CG31974
Control x Bacteria	AM04477	GB11858	XM_392425.3	FBgn0001139	gro
Control x Bacteria	AM04523	GB11906	XM_392115.3	FBgn0034915	eIF6
Control x Bacteria	AM04780	GB12159		FBgn0043903	dome
Control x Bacteria	AM04832	GB30215	XM_001119924.1	FBgn0001297	kay
Control x Bacteria	AM05066	GB12449		FBgn0028490	CG31705
Control x Bacteria	AM05123	GB12506	XM_392511.3	FBgn0030719	eIF5
Control x Bacteria	AM05162	GB12546	NM_001013359.1	FBgn0036875	CG9449
Control x Bacteria	AM05178	GB12562	XM_391968.3
Control x Bacteria	AM05183	GB12567	XM_624222.2	FBgn0027348	bgm
Control x Bacteria	AM05367	GB12752	XM_393585.3	FBgn0002887	mus201
Control x Bacteria	AM05412	GB12797	XM_392397.3	FBgn0027560	Tps1
Control x Bacteria	AM05582	GB12969	XM_001121480.1
Control x Bacteria	AM05619	GB13008		FBgn0036078	Or67c
Control x Bacteria	AM05638	GB13028	XM_001120895.1
Control x Bacteria	AM05797	GB13188	XM_393103.3	FBgn0038564	CG7785
Control x Bacteria	AM06025	GB13421	XM_393160.3	FBgn0033383	CG8057
Control x Bacteria	AM06039	GB13435	XM_001123359.1
Control x Bacteria	AM06340	GB30359	XM_624623.2	FBgn0014018	Rel
Control x Bacteria	AM06643	GB14044	XM_001121032.1	FBgn0030051	CG2056
Control x Bacteria	AM06681	GB30528	XM_001122743.1	FBgn0037711	CG8228
Control x Bacteria	AM06728	GB14128	XR_015052.1	FBgn0052264	CG32264
Control x Bacteria	AM06860	GB14261	XM_001120220.1	FBgn0031381	NPC2
Control x Bacteria	AM06884	GB14284	XM_392401.3	FBgn0022359	Sodh-2
Control x Bacteria	AM07032	GB14434	XM_397411.3	FBgn0030608	Lsd-2
Control x Bacteria	AM07033	GB14435	XM_001120006.1	FBgn0011296	l(2)efl
Control x Bacteria	AM07127	GB14529	XM_392429.3	FBgn0003138	Ptp61F
Control x Bacteria	AM07227	GB14630	XM_001120711.1
Control x Bacteria	AM07307	GB14710	XM_393931.1	FBgn0038738	CG4572
Control x Bacteria	AM07444	GB14849	XM_624369.2	FBgn0033735	CG8525
Control x Bacteria	AM07532	GB14941	XM_625016.2	FBgn0036135	mRpL2
Control x Bacteria	AM07553	GB14962	XM_624852.1	FBgn0027594	drpr
Control x Bacteria	AM07596	GB15005	XM_624765.2	FBgn0033800	Spt-I
Control x Bacteria	AM07768	GB30316	XM_392711.3	FBgn0039800	CG11314
Control x Bacteria	AM07893	GB15303	NM_001011633.1	FBgn0005626	ple
Control x Bacteria	AM08136	GB15551		FBgn0029775	CG4136
Control x Bacteria	AM08211	GB15627	XM_001120790.1	FBgn0032116	CG3759
Control x Bacteria	AM08303	GB15720	XM_625050.2	FBgn0030940	CG15040
Control x Bacteria	AM08347	GB15765		FBgn0053472	CG33472
Control x Bacteria	AM08366	GB15784	XR_014877.1	FBgn0038420	CG10311
Control x Bacteria	AM08389	GB15807	XM_393234.3	FBgn0023537	CG17896
Control x Bacteria	AM08451	GB15869	XM_625172.2	FBgn0000567	Eip74EF
Control x Bacteria	AM08479	GB30322	XM_397038.3	FBgn0013984	InR
Control x Bacteria	AM08555	GB15974	XM_623761.2	FBgn0010825	Gug
Control x Bacteria	AM08731	GB16152	XM_397080.3	FBgn0023441	fus
Control x Bacteria	AM08971	GB16390	XM_394839.3	FBgn0027538	beta4GalNAcTA
Control x Bacteria	AM09027	GB16448	XM_623446.2
Control x Bacteria	AM09273	GB16694	XM_001120189.1	FBgn0038842	CG5630
Control x Bacteria	AM09278	GB16699	XM_001119883.1	FBgn0029715	CG11444
Control x Bacteria	AM09561	GB16984	XM_394777.3	FBgn0032151	nAcRalpha-30D
Control x Bacteria	AM09898	GB17323	XM_624774.2	FBgn0011204	cue
Control x Bacteria	AM09976	GB17403	XM_623349.2
Control x Bacteria	AM10101	GB17530	XM_395927.3	FBgn0017581	Lk6
Control x Bacteria	AM10842	GB18277	XM_393591.3	FBgn0034918	wibg
Control x Bacteria	AM10866	GB18301	XM_392393.3	FBgn0027654	jdp
Control x Bacteria	AM10967	GB18404	XM_625046.2	FBgn0031459	CG2862
Control x Bacteria	AM11004	GB18441	XM_393850.3	FBgn0023540	CG3630
Control x Bacteria	AM11074	GB18512	XM_001121709.1	FBgn0032219	CG4995
Control x Bacteria	AM11076	GB18514		FBgn0038341	CG14869
Control x Bacteria	AM11280	GB18719	XM_393651.3	FBgn0022359	Sodh-2
Control x Bacteria	AM11474	GB18917	XM_001120072.1	FBgn0011726	tsr
Control x Bacteria	AM11501	GB18945	XR_014867.1	FBgn0011573	Cdc37
Control x Bacteria	AM11502	GB18946	XM_625247.2	FBgn0052043	CG32043
Control x Bacteria	AM11635	GB19080	XM_396972.3	FBgn0029755	Sas10
Control x Bacteria	AM11705	GB19151	XM_393358.3	FBgn0035049	Mmp1
Control x Bacteria	AM11854	GB19301	XM_395941.3	FBgn0043575	PGRP-SC2
Control x Bacteria	AM11945	GB30228	NM_001011616.1	FBgn0010385	Def
Control x Bacteria	AM11971	GB19419	XM_001122221.1	FBgn0020503	CLIP-190
Control x Bacteria	AM11980	GB19428	XM_001122065.1	FBgn0053099	CG33099
Control x Bacteria	AM12030	GB19478	XM_395995.3	FBgn0035672	CG6600
Control x Bacteria	AM12053	GB19501	XM_392078.3	FBgn0038774	CG5023
Control x Bacteria	AM12063	GB30504	XM_391862.3	FBgn0015587	p120ctn
Control x Bacteria	AM12302	GB19755	XM_001121364.1	FBgn0036117	CG6321
Control x Bacteria	AM12624	GB20076	XM_392833.3	FBgn0033109	coro
Control x Bacteria	AM12739	GB30204	XM_001122849.1	FBgn0003177	pyd
Control x Bacteria	AM12756	GB30320		FBgn0045495	Gr28b
Control x Bacteria	AM12762	GB30366	NM_001040208.1	FBgn0010403	Os-E
Control x Bacteria	AM12852R		DB780974
Control x Bead	AM00374		DB755778
Control x Bead	AM00692		DB768585
Control x Bead	AM00720		DB769413
Control x Bead	AM00722		DB769462
Control x Bead	AM00797		XM_001122849.1
Control x Bead	AM01576		BI505813
Control x Bead	AM01868		BI511022
Control x Bead	AM01915		BI511520
Control x Bead	AM02601		BI517063
Control x Bead	AM02905	GB10275	XM_392313.3	FBgn0003887	betaTub56D
Control x Bead	AM02940	GB10310	XM_623071.2
Control x Bead	AM03096	GB10469	XM_392617.3	FBgn0017590	klg
Control x Bead	AM03342	GB10717	XM_392501.3	FBgn0002789	Mp20
Control x Bead	AM03524	GB10899	XM_001122440.1	FBgn0000083	AnnIX
Control x Bead	AM03807	GB11183	XM_001121830.1	FBgn0011219	Bsg
Control x Bead	AM04285	GB11665	XM_396769.3
Control x Bead	AM04433	GB11814	XM_001121288.1	FBgn0051974	CG31974
Control x Bead	AM04477	GB11858	XM_392425.3	FBgn0001139	gro
Control x Bead	AM04780	GB12159		FBgn0043903	dome
Control x Bead	AM04830	GB12210	XM_001122336.1	FBgn0038492	CG4090
Control x Bead	AM05123	GB12506	XM_392511.3	FBgn0030719	eIF5
Control x Bead	AM05183	GB12567	XM_624222.2	FBgn0027348	bgm
Control x Bead	AM05262	GB12647	XM_393437.3	FBgn0002069	Aats-asp
Control x Bead	AM05374	GB12759	XM_395800.3	FBgn0015617	Cdk7
Control x Bead	AM05474	GB12860	XM_624635.2	FBgn0035121	Tudor-SN
Control x Bead	AM05582	GB12969	XM_001121480.1
Control x Bead	AM05659	GB13049	XM_394471.1	FBgn0003887	betaTub56D
Control x Bead	AM06025	GB13421	XM_393160.3	FBgn0033383	CG8057
Control x Bead	AM06091	GB13488	XM_394764.3
Control x Bead	AM06271	GB13673	XM_394743.2	FBgn0030387	Pkcdelta
Control x Bead	AM06643	GB14044	XM_001121032.1	FBgn0030051	CG2056
Control x Bead	AM07032	GB14434	XM_397411.3	FBgn0030608	Lsd-2
Control x Bead	AM07033	GB14435	XM_001120006.1	FBgn0011296	l(2)efl
Control x Bead	AM07141	GB14542	XM_624528.2	FBgn0015872	Drip
Control x Bead	AM07398	GB14803	XM_393963.2	FBgn0003748	Treh
Control x Bead	AM07607	GB15016	XM_393090.3	FBgn0001218	Hsc70-3
Control x Bead	AM07756	GB15167	XM_391854.3	FBgn0013305	Nmda1
Control x Bead	AM07893	GB15303	NM_001011633.1	FBgn0005626	ple
Control x Bead	AM08132	GB15547	XM_392793.3	FBgn0035590	CG10673
Control x Bead	AM08301	GB15718	XM_392405.3	FBgn0031037	CG14207
Control x Bead	AM08479	GB30322	XM_397038.3	FBgn0013984	InR
Control x Bead	AM08726	GB16147	XM_001122037.1	FBgn0027930	MP1
Control x Bead	AM08936	GB16356	XM_001122807.1	FBgn0002526	LanA
Control x Bead	AM09027	GB16448	XM_623446.2
Control x Bead	AM09161	GB16582	XM_001121053.1
Control x Bead	AM09273	GB16694	XM_001120189.1	FBgn0038842	CG5630
Control x Bead	AM09453	GB16876	XM_393878.3	FBgn0030235	Imp
Control x Bead	AM09632	GB17056	XM_393381.3	FBgn0004432	Cyp1
Control x Bead	AM09655	GB17079	XM_625151.2	FBgn0035947	Srp68
Control x Bead	AM10127	GB17555	XM_393694.3	FBgn0036672	Lmpt
Control x Bead	AM10221	GB17647	XM_625241.2
Control x Bead	AM10255	GB17681	XM_623378.2
Control x Bead	AM10866	GB18301	XM_392393.3	FBgn0027654	jdp
Control x Bead	AM11004	GB18441	XM_393850.3	FBgn0023540	CG3630
Control x Bead	AM11076	GB18514		FBgn0038341	CG14869
Control x Bead	AM11244	GB18683	XM_395944.3	FBgn0000083	AnnIX
Control x Bead	AM11474	GB18917	XM_001120072.1	FBgn0011726	tsr
Control x Bead	AM11705	GB19151	XM_393358.3	FBgn0035049	Mmp1
Control x Bead	AM11755	GB19201
Control x Bead	AM11971	GB19419	XM_001122221.1	FBgn0020503	CLIP-190
Control x Bead	AM11980	GB19428	XM_001122065.1	FBgn0053099	CG33099
Control x Bead	AM12158	GB19606	XM_394758.3	FBgn0014863	Mlp84B
Control x Bead	AM12420	GB19873	XM_391829.3	FBgn0000171	bel
Control x Bead	AM12549	GB20002	XM_395998.3
Control x Bead	AM12739	GB30204	XM_001122849.1	FBgn0003177	pyd
Control x Bead	AM12762	GB30366	NM_001040208.1	FBgn0010403	Os-E
Control x Bead	AM12801	GB14865	NM_001011592.1	FBgn0029508	Tsp42Ea
Control x Bead	AM12852R		DB780974
Control x Bead	AM12853	GB17056	XM_393381.3	FBgn0004432	Cyp1
Control x Bead	AM12865R
Control x Saline	AM00102	GB30100	XM_001120032.1	FBgn0036117	CG6321
Control x Saline	AM00374		DB755778
Control x Saline	AM00439		DB732027
Control x Saline	AM00720		DB769413
Control x Saline	AM00721		DB742544
Control x Saline	AM01005		DB735557
Control x Saline	AM01045		BI502856
Control x Saline	AM01300		BI505315
Control x Saline	AM01468		BI503197
Control x Saline	AM01539		BI507757
Control x Saline	AM01576		BI505813
Control x Saline	AM01618		BI505621
Control x Saline	AM01702		BI506238
Control x Saline	AM01767		BI507593
Control x Saline	AM01776		BI510083
Control x Saline	AM01915		BI511520
Control x Saline	AM02251		BI514295
Control x Saline	AM02372		NW_001253102.1
Control x Saline	AM02532		BI516493
Control x Saline	AM02742	GB10114	XM_393807.3	FBgn0043364	cbt
Control x Saline	AM02836	GB10209	XM_624594.2	FBgn0038405	CG8927
Control x Saline	AM02940	GB10310	XM_623071.2
Control x Saline	AM03060	GB10432	XM_001120447.1	FBgn0040732	CG16926
Control x Saline	AM03073	GB10445	XM_391824.2	FBgn0053529	Rapgap1
Control x Saline	AM03083	GB10455	XM_001119887.1	FBgn0030136	RpS28b
Control x Saline	AM03096	GB10469	XM_392617.3	FBgn0017590	klg
Control x Saline	AM03524	GB10899	XM_001122440.1	FBgn0000083	AnnIX
Control x Saline	AM03569	GB10944	XM_001120867.1
Control x Saline	AM03807	GB11183	XM_001121830.1	FBgn0011219	Bsg
Control x Saline	AM03921	GB11298		FBgn0032213	CG5390
Control x Saline	AM04448	GB11829	XM_397458.3	FBgn0036305	CG10984
Control x Saline	AM04477	GB11858	XM_392425.3	FBgn0001139	gro
Control x Saline	AM04780	GB12159		FBgn0043903	dome
Control x Saline	AM04830	GB12210	XM_001122336.1	FBgn0038492	CG4090
Control x Saline	AM05018	GB12400	XM_395079.3	FBgn0034166	CG6472
Control x Saline	AM05066	GB12449		FBgn0028490	CG31705
Control x Saline	AM05159	GB30574		FBgn0016977	spen
Control x Saline	AM05183	GB12567	XM_624222.2	FBgn0027348	bgm
Control x Saline	AM05262	GB12647	XM_393437.3	FBgn0002069	Aats-asp
Control x Saline	AM05374	GB12759	XM_395800.3	FBgn0015617	Cdk7
Control x Saline	AM05474	GB12860	XM_624635.2	FBgn0035121	Tudor-SN
Control x Saline	AM05582	GB12969	XM_001121480.1
Control x Saline	AM05788	GB30293	XM_395522.3	FBgn0034479	CG8654
Control x Saline	AM06025	GB13421	XM_393160.3	FBgn0033383	CG8057
Control x Saline	AM06029	GB13425	XM_393936.3	FBgn0031745	CG8965
Control x Saline	AM06091	GB13488	XM_394764.3
Control x Saline	AM06179	GB13578		FBgn0031973	CG7219
Control x Saline	AM06202	GB13602		FBgn0039084	CG10175
Control x Saline	AM06287	GB13689	XM_623750.2	FBgn0028327	l(1)G0320
Control x Saline	AM06643	GB14044	XM_001121032.1	FBgn0030051	CG2056
Control x Saline	AM06728	GB14128	XR_015052.1	FBgn0052264	CG32264
Control x Saline	AM06887	GB14287	XM_625031.2	FBgn0038996	mRpL45
Control x Saline	AM07032	GB14434	XM_397411.3	FBgn0030608	Lsd-2
Control x Saline	AM07033	GB14435	XM_001120006.1	FBgn0011296	l(2)efl
Control x Saline	AM07141	GB14542	XM_624528.2	FBgn0015872	Drip
Control x Saline	AM07226	GB14629	XM_397175.2	FBgn0025625	CG4290
Control x Saline	AM07274	GB14677	XM_395924.2	FBgn0039241	CG11089
Control x Saline	AM07353	GB14758	XM_392456.3
Control x Saline	AM07446	GB14851	XM_623898.2	FBgn0002789	Mp20
Control x Saline	AM07532	GB14941	XM_625016.2	FBgn0036135	mRpL2
Control x Saline	AM07691	GB15100	XM_001121205.1	FBgn0028886	CG15279
Control x Saline	AM07756	GB15167	XM_391854.3	FBgn0013305	Nmda1
Control x Saline	AM07889	GB15299	NM_001011630.1	FBgn0037913	CG6783
Control x Saline	AM08083	GB15498	XM_392976.3	FBgn0039114	Lsd-1
Control x Saline	AM08132	GB15547	XM_392793.3	FBgn0035590	CG10673
Control x Saline	AM08274	GB15691	XM_391850.2	FBgn0035348	CG16758
Control x Saline	AM08327	GB15745	XM_392052.3	FBgn0036975	CG5618
Control x Saline	AM08389	GB15807	XM_393234.3	FBgn0023537	CG17896
Control x Saline	AM08451	GB15869	XM_625172.2	FBgn0000567	Eip74EF
Control x Saline	AM08479	GB30322	XM_397038.3	FBgn0013984	InR
Control x Saline	AM08726	GB16147	XM_001122037.1	FBgn0027930	MP1
Control x Saline	AM08731	GB16152	XM_397080.3	FBgn0023441	fus
Control x Saline	AM08936	GB16356	XM_001122807.1	FBgn0002526	LanA
Control x Saline	AM09027	GB16448	XM_623446.2
Control x Saline	AM09047	GB16468	XM_392018.3	FBgn0053156	CG33156
Control x Saline	AM09161	GB16582	XM_001121053.1
Control x Saline	AM09273	GB16694	XM_001120189.1	FBgn0038842	CG5630
Control x Saline	AM09278	GB16699	XM_001119883.1	FBgn0029715	CG11444
Control x Saline	AM09621	GB17044	XM_395309.3	FBgn0026196	nop5
Control x Saline	AM09632	GB17056	XM_393381.3	FBgn0004432	Cyp1
Control x Saline	AM09655	GB17079	XM_625151.2	FBgn0035947	Srp68
Control x Saline	AM09660	GB17085	XM_395836.3	FBgn0038877	CG3308
Control x Saline	AM09949	GB17376	XM_001120449.1	FBgn0038032	CG10096
Control x Saline	AM09956	GB17383	XM_394780.2	FBgn0034644	CG10082
Control x Saline	AM10237	GB17663	XM_395379.3	FBgn0030940	CG15040
Control x Saline	AM10255	GB17681	XM_623378.2
Control x Saline	AM10257	GB30331	XM_001120830.1	FBgn0020381	Dredd
Control x Saline	AM10434	GB17863	XM_394428.1	FBgn0027583	CG7601
Control x Saline	AM10660	GB18090	XM_624769.1	FBgn0034810	CG9895
Control x Saline	AM10842	GB18277	XM_393591.3	FBgn0034918	wibg
Control x Saline	AM10888	GB18323	NM_001011617.1
Control x Saline	AM11004	GB18441	XM_393850.3	FBgn0023540	CG3630
Control x Saline	AM11074	GB18512	XM_001121709.1	FBgn0032219	CG4995
Control x Saline	AM11076	GB18514		FBgn0038341	CG14869
Control x Saline	AM11114	GB18554	XM_623073.2	FBgn0032078	CG9520
Control x Saline	AM11244	GB18683	XM_395944.3	FBgn0000083	AnnIX
Control x Saline	AM11320	GB18760	XM_397008.1	FBgn0030968	CG7322
Control x Saline	AM11455	GB18898	XM_393656.3	FBgn0040340	TRAM
Control x Saline	AM11474	GB18917	XM_001120072.1	FBgn0011726	tsr
Control x Saline	AM11522	GB18966	XM_001120546.1	FBgn0036575	CG5157
Control x Saline	AM11668	GB19114	XR_014954.1	FBgn0011672	Mvl
Control x Saline	AM11705	GB19151	XM_393358.3	FBgn0035049	Mmp1
Control x Saline	AM12014	GB19462	XM_394380.3	FBgn0052138	CG32138
Control x Saline	AM12252	GB19705	XM_624363.2	FBgn0033272	CG8707
Control x Saline	AM12420	GB19873	XM_391829.3	FBgn0000171	bel
Control x Saline	AM12549	GB20002	XM_395998.3
Control x Saline	AM12739	GB30204	XM_001122849.1	FBgn0003177	pyd
Control x Saline	AM12774	GB10498	XM_624358.2	FBgn0033518	Prx2540-2
Control x Saline	AM12801	GB14865	NM_001011592.1	FBgn0029508	Tsp42Ea
Control x Saline	AM12852R		DB780974
Control x Saline	AM12887R

## Sheet: ST5
Supplementary Table 5: 22 significantly, differentially regulated transcripts regulated by treatment (control x bacteria, control x bead, control x saline) in both Colonies 1 and 2 (FDR < 0.01)
Transcript	Honey bee ID	Entrez Gene ID	Flybase Gene ID	Gene Name
AM01576		BI505813
AM02940	GB10310	XM_623071.2
AM03096	GB10469	XM_392617.3	FBgn0017590	klg
AM03524	GB10899	XM_001122440.1	FBgn0000083	AnnIX
AM03807	GB11183	XM_001121830.1	FBgn0011219	Bsg
AM04477	GB11858	XM_392425.3	FBgn0001139	gro
AM04780	GB12159		FBgn0043903	dome
AM05183	GB12567	XM_624222.2	FBgn0027348	bgm
AM05582	GB12969	XM_001121480.1
AM06025	GB13421	XM_393160.3	FBgn0033383	CG8057
AM06643	GB14044	XM_001121032.1	FBgn0030051	CG2056
AM07032	GB14434	XM_397411.3	FBgn0030608	Lsd-2
AM07033	GB14435	XM_001120006.1	FBgn0011296	l(2)efl
AM08479	GB30322	XM_397038.3	FBgn0013984	InR
AM09027	GB16448	XM_623446.2
AM09273	GB16694	XM_001120189.1	FBgn0038842	CG5630
AM11004	GB18441	XM_393850.3	FBgn0023540	CG3630
AM11076	GB18514		FBgn0038341	CG14869
AM11474	GB18917	XM_001120072.1	FBgn0011726	tsr
AM11705	GB19151	XM_393358.3	FBgn0035049	Mmp1
AM12739	GB30204	XM_001122849.1	FBgn0003177	pyd
AM12852R		DB780974

## Sheet: ST6
Supplementary Table 6: Overrepresented GO categories (p < 0.05) amongst the 302 transcripts regulated by treatments in Colonies 1 and 2 (FDR < 0.01)
GO Term	Annotation	Regulated Genes	Flybase Gene ID	p value	Benjamini Correction
GO:0006955	Immune response	Death related ced-3/Nedd2-like protein	FBgn0020381	0.000301991	0.28528
		Defensin-1	FBgn0010385
		Melanization Protease 1	FBgn0027930
		Peptidoglycan-recognition protein SC2	FBgn0043575
		Relish	FBgn0014018
		Serine Protease Immune Response Integrator	FBgn0030051
		Alpha-Tubulin at 84B	FBgn0003884
		Cactus	FBgn0000250
		Domeless	FBgn0043903
		Kayak	FBgn0001297
GO:0007283	Spermatogenesis	Basigin	FBgn0011219	0.00174858	0.385245
		Death related ced-3/Nedd2-like protein	FBgn0020381
		Dmel_CG8536	FBgn0027538
		IGF-II mRNA-binding protein	FBgn0030235
		Insulin-like receptor	FBgn0013984
		Belle	FBgn0000171
		Chickadee	FBgn0000308
		Courtless	FBgn0015374
		Cueball	FBgn0011204
GO:0048190	Wing disc dorsal/ventral pattern formation	Annexin IX	FBgn0000083	0.040737	0.877811
		Apterous	FBgn0000099
		Cabut	FBgn0043364
		Draper	FBgn0027594
		Pebbled	FBgn0003053
GO:0009888	Tissue development	Cyclophilin 1	FBgn0004432	0.00930881	0.685113
		Dmel_CG11314	FBgn0039800
		Dmel_CG33205	FBgn0053205
		Dmel_CG4945	FBgn0034137
		Dmel_CG8536	FBgn0027538
		Ecdysone-induced protein 74EF	FBgn0000567
		Insulin-like receptor	FBgn0013984
		Laminin A	FBgn0002526
		Matrix metalloproteinase 1	FBgn0035049
		Muscle LIM protein at 84B	FBgn0014863
		Apterous	FBgn0000099
		Cabut	FBgn0043364
		Chickadee	FBgn0000308
		Domeless	FBgn0043903
		Kayak	FBgn0001297
		Pebbled	FBgn0003053
		Pericardin	FBgn0028573
		Polychaetoid	FBgn0003177
		Twinstar	FBgn0011726
GO:0010608	Posttranscriptional regulation of gene expression	COP9 complex homolog subunit 7	FBgn0028836	0.0330665	0.860261
		Dmel_CG17342	FBgn0017581
		Dmel_CG5417	FBgn0038808
		Dmel_CG7008	FBgn0035121
		Heat shock protein cognate 3	FBgn0001218
		Protein translation factor SUI1 homolog	FBgn0035423
		Protein tyrosine phosphatase 61F	FBgn0003138
		Belle	FBgn0000171
GO:0051258	Protein polymerization	Alpha-Tubulin at 84B	FBgn0003884	0.00438245	0.556917
		Beta-Tubulin at 56D	FBgn0003887
		Chickadee	FBgn0000308
		Twinstar	FBgn0011726

## Sheet: ST7
Supplementary Table 7: Overrepresented GO categories (p < 0.05) amongst the 22 transcripts regulated by all treatments in Colonies 1 and 2 (FDR < 0.01)
GO Term	Annotation	Regulated Genes	Flybase Gene ID	p value	Benjamini Correction
GO:0009887	Organ morphogenesis	Insulin-like receptor	FBgn0013984	0.00458273	0.391781
		Matrix metalloproteinase 1	FBgn0035049
		Domeless	FBgn0043903
		Klingon	FBgn0017590
		Polychaetoid	FBgn0003177
		Twinstar	FBgn0011726
GO:0032502	Developmental process	Annexin IX	FBgn0000083	0.000342631	0.137901
		Basigin	FBgn0011219
		Insulin-like receptor	FBgn0013984
		Lipid storage droplet-2	FBgn0030608
		Matrix metalloproteinase 1	FBgn0035049
		Domeless	FBgn0043903
		Groucho	FBgn0001139
		Klingon	FBgn0017590
		Lethal (2) essential for life	FBgn0011296
		Polychaetoid	FBgn0003177
		Twinstar	FBgn0011726

## Sheet: ST8
Supplementary Table 8: The 68 significantly, differently expressed transcripts in bacterial x control treatment groups in common between Colonies 1 and 2 (FDR<0.01).
Transcript	Honey bee ID	Entrez Gene ID	Flybase Gene ID	Gene Name
AM00054		NW_001253310.1
AM00328	GB30336	XM_001120676.1	FBgn0037069	CG7658
AM00360	GB17782	NM_001011642.1	FBgn0035544	CG15021
AM00437R		DB731866
AM00562		DB735864
AM00742		DB770600
AM00963R		DB752840
AM01107		BI503424
AM01146		BI503800
AM01191		BI504286
AM01199		BI502914
AM01916		BI511573
AM01957		BI511954
AM03139	GB10512	XM_624938.2	FBgn0021979	l(2)k09913
AM03195	GB10568	XM_392521.3	FBgn0035392	CG1271
AM03201	GB10574	XM_397025.3	FBgn0027593	CG3799
AM03282	GB10655	XM_001121009.1	FBgn0000250	cact
AM03308	GB10683	XM_001122667.1	FBgn0033603	CG13214
AM03333	GB10708	XM_397526.3	FBgn0052055	CG32055
AM03683	GB11059	XM_392490.3	FBgn0016724	RfaBp
AM03750	GB11126	XM_001123278.1	FBgn0032116	CG3759
AM03908	GB11285	XM_001121020.1	FBgn0051739	CG31739
AM04318	GB11698	XM_623066.2	FBgn0035501	CG1299
AM04523	GB11906	XM_392115.3	FBgn0034915	eIF6
AM04832	GB30215	XM_001119924.1	FBgn0001297	kay
AM05162	GB12546	NM_001013359.1	FBgn0036875	CG9449
AM05178	GB12562	XM_391968.3
AM05367	GB12752	XM_393585.3	FBgn0002887	mus201
AM05412	GB12797	XM_392397.3	FBgn0027560	Tps1
AM05619	GB13008		FBgn0036078	Or67c
AM05638	GB13028	XM_001120895.1
AM05797	GB13188	XM_393103.3	FBgn0038564	CG7785
AM06039	GB13435	XM_001123359.1
AM06340	GB30359	XM_624623.2	FBgn0014018	Rel
AM06681	GB30528	XM_001122743.1	FBgn0037711	CG8228
AM06860	GB14261	XM_001120220.1	FBgn0031381	NPC2
AM06884	GB14284	XM_392401.3	FBgn0022359	Sodh-2
AM07127	GB14529	XM_392429.3	FBgn0003138	Ptp61F
AM07227	GB14630	XM_001120711.1
AM07307	GB14710	XM_393931.1	FBgn0038738	CG4572
AM07444	GB14849	XM_624369.2	FBgn0033735	CG8525
AM07553	GB14962	XM_624852.1	FBgn0027594	drpr
AM07596	GB15005	XM_624765.2	FBgn0033800	Spt-I
AM07768	GB30316	XM_392711.3	FBgn0039800	CG11314
AM08136	GB15551		FBgn0029775	CG4136
AM08211	GB15627	XM_001120790.1	FBgn0032116	CG3759
AM08303	GB15720	XM_625050.2	FBgn0030940	CG15040
AM08347	GB15765		FBgn0053472	CG33472
AM08366	GB15784	XR_014877.1	FBgn0038420	CG10311
AM08555	GB15974	XM_623761.2	FBgn0010825	Gug
AM08971	GB16390	XM_394839.3	FBgn0027538	beta4GalNAcTA
AM09561	GB16984	XM_394777.3	FBgn0032151	nAcRalpha-30D
AM09898	GB17323	XM_624774.2	FBgn0011204	cue
AM09976	GB17403	XM_623349.2
AM10101	GB17530	XM_395927.3	FBgn0017581	Lk6
AM10967	GB18404	XM_625046.2	FBgn0031459	CG2862
AM11280	GB18719	XM_393651.3	FBgn0022359	Sodh-2
AM11501	GB18945	XR_014867.1	FBgn0011573	Cdc37
AM11502	GB18946	XM_625247.2	FBgn0052043	CG32043
AM11635	GB19080	XM_396972.3	FBgn0029755	Sas10
AM11854	GB19301	XM_395941.3	FBgn0043575	PGRP-SC2
AM11945	GB30228	NM_001011616.1	FBgn0010385	Def
AM12030	GB19478	XM_395995.3	FBgn0035672	CG6600
AM12053	GB19501	XM_392078.3	FBgn0038774	CG5023
AM12063	GB30504	XM_391862.3	FBgn0015587	p120ctn
AM12302	GB19755	XM_001121364.1	FBgn0036117	CG6321
AM12624	GB20076	XM_392833.3	FBgn0033109	coro
AM12756	GB30320		FBgn0045495	Gr28b

## Sheet: ST9
Supplementary Table 9: Overrepresented GO categories (p < 0.05) amongst the 68 transcripts regulated by bacterial treatment only in Colonies 1 and 2 (FDR < 0.01)
GO Term	Annotation	Regulated Genes	Flybase Gene ID	p value	Benjamini Correction
GO:0006955	Immune response	Defensin	FBgn0010385	0.00128338	0.488472
		Peptidoglycan-recognition protein SC2	FBgn0043575
		Relish	FBgn0014018
		Cactus	FBgn0000250
		Kayak	FBgn0001297

[truncated: 3 more sheets: ST10, ST11, ST12]
